# Supplementary material for: 2,2′,5,5′-Tetra­chloro­benzidine
Source: Acta Crystallogr Sect E Struct Rep Online. 2010 Aug 11;66(Pt 9):o2285. doi: 10.1107/S1600536810030886 (PMC3008068; doi:10.1107/S1600536810030886)
Supplement: Supplementary file 2 [file e-66-o2285-Isup2.hkl]

# 
# h,k,l, Fc-squared, Fo-squared, sigma(Fo-squared) and status flag 
# 
data_I
_shelx_title ' ab19409/lt/M03 in I2/a' 
_shelx_refln_list_code          4 
_shelx_F_calc_maximum      218.95 
_exptl_crystal_F_000       648.00 
_reflns_d_resolution_high  0.5983 
 
loop_ 
 _symmetry_equiv_pos_as_xyz 
 'x, y, z' 
 '-x+1/2, y, -z' 
 'x+1/2, y+1/2, z+1/2' 
 '-x+1, y+1/2, -z+1/2' 
 '-x, -y, -z' 
 'x-1/2, -y, z' 
 '-x+1/2, -y+1/2, -z+1/2' 
 'x, -y+1/2, z+1/2' 
 
_cell_length_a    17.2346 
_cell_length_b     3.8767 
_cell_length_c    18.1573 
_cell_angle_alpha  90.000 
_cell_angle_beta   94.872 
_cell_angle_gamma  90.000 
 
_shelx_F_squared_multiplier     1.000 
 
loop_ 
 _refln_index_h 
 _refln_index_k 
 _refln_index_l 
 _refln_F_squared_calc 
 _refln_F_squared_meas 
 _refln_F_squared_sigma 
 _refln_observed_status 
   4   0   0       24.82       24.08      4.51 o 
   6   0   0    13490.60    13682.07    210.77 o 
   8   0   0     7036.87     7823.53    125.94 o 
  10   0   0       45.47       36.62      4.58 o 
  12   0   0    12456.97    12233.43    159.26 o 
  14   0   0     2458.16     2356.31     41.09 o 
  16   0   0      158.33      155.51     17.74 o 
  18   0   0     2142.56     2260.16     66.04 o 
  20   0   0      977.13     1039.21     31.52 o 
  22   0   0     1691.66     1773.18     99.08 o 
  24   0   0      414.71      372.22     33.61 o 
  26   0   0      391.09      461.01     39.63 o 
  28   0   0      651.10      765.01     51.67 o 
   1   1   0    14103.06    15286.40    171.56 o 
   3   1   0     1313.58     1355.80     13.50 o 
   5   1   0     2728.29     2677.11     28.72 o 
   7   1   0     7213.27     8718.27     88.83 o 
   9   1   0      565.41      601.20      9.87 o 
  11   1   0      198.69      216.18      6.16 o 
  13   1   0     1436.86     1381.07     17.28 o 
  15   1   0      234.32      321.62     10.05 o 
  17   1   0      316.06      276.73     10.85 o 
  19   1   0      356.26      364.91     14.47 o 
  21   1   0      437.21      425.86     16.53 o 
  23   1   0        0.33       -1.77      5.56 o 
  25   1   0      578.50      628.90     33.09 o 
  27   1   0      221.52      218.20     17.68 o 
   0   2   0     2060.73     1974.43     26.47 o 
   2   2   0      779.37      958.53     14.53 o 
   4   2   0     3887.33     4345.42     44.10 o 
   6   2   0    12057.07    12820.27     96.90 o 
   8   2   0     1316.97     1266.83     14.20 o 
  10   2   0      191.42      150.40      5.60 o 
  12   2   0     4155.17     3968.46     39.97 o 
  14   2   0       46.50       90.15      6.04 o 
  16   2   0        1.75        1.39      4.03 o 
  18   2   0      517.67      497.98     15.94 o 
  20   2   0     1795.19     1754.72     33.75 o 
  22   2   0      198.03      222.50     14.92 o 
  24   2   0      259.04      268.34     14.82 o 
  26   2   0       25.41       24.26      8.46 o 
   1   3   0     1799.05     1822.97     16.23 o 
   3   3   0     1781.02     1831.70     28.93 o 
   5   3   0     1464.62     1545.33     21.30 o 
   7   3   0     2563.08     2364.24     29.39 o 
   9   3   0     1126.13     1013.00     14.07 o 
  11   3   0      544.03      546.64     11.28 o 
  13   3   0      711.76      802.10     17.47 o 
  15   3   0     3278.26     3205.19     36.80 o 
  17   3   0      166.77      151.32     10.14 o 
  19   3   0     4994.35     4926.60     71.69 o 
  21   3   0      270.55      270.31     15.01 o 
  23   3   0       51.52       48.05      9.24 o 
  25   3   0      240.72      261.77     18.72 o 
   0   4   0      129.08      122.08      6.51 o 
   2   4   0     1200.08     1221.00     16.43 o 
   4   4   0      384.46      364.80     11.44 o 
   6   4   0       97.72      114.35      6.88 o 
   8   4   0      231.97      236.38      9.58 o 
  10   4   0      319.80      346.35     13.07 o 
  12   4   0      150.95      132.68     16.58 o 
  14   4   0      634.58      600.37     13.31 o 
  16   4   0      647.69      641.44     13.99 o 
  18   4   0       47.01       43.73     14.17 o 
  20   4   0      841.85      858.51     26.58 o 
  22   4   0      241.57      229.52     24.33 o 
   1   5   0      294.99      280.77      7.89 o 
   3   5   0       78.02       68.70      7.55 o 
   5   5   0      417.36      433.00     15.38 o 
   7   5   0      799.80      790.79     18.07 o 
   9   5   0      387.75      395.50     14.70 o 
  11   5   0        1.09        1.86      5.79 o 
  13   5   0      932.90      920.41     26.10 o 
  15   5   0     1162.29     1216.68     31.50 o 
  17   5   0      105.29      123.67     12.96 o 
   0   6   0     1386.67     1421.16     75.25 o 
   2   6   0      107.18      104.35      6.89 o 
   4   6   0        6.35        1.86      5.76 o 
   6   6   0      186.69      214.33     14.30 o 
   8   6   0        0.00       -4.55      8.28 o 
  10   6   0      114.75       84.30     15.06 o 
 -28   1   1        0.33        5.35      9.27 o 
 -26   1   1      914.28      907.16     27.18 o 
 -24   1   1     1126.76     1145.82     29.33 o 
 -22   1   1      438.45      429.77     16.93 o 
 -20   1   1     1566.31     1534.24     31.11 o 
 -18   1   1        7.01        1.53      4.43 o 
 -16   1   1     1081.14     1173.86     20.71 o 
 -14   1   1      949.56      890.09     16.51 o 
 -12   1   1      122.85      160.91      5.25 o 
 -10   1   1     7736.77     8181.66     76.84 o 
  -8   1   1       65.45       57.06      2.96 o 
  -6   1   1     2124.88     2516.66     32.15 o 
  -4   1   1     3375.78     2988.63     27.13 o 
  -2   1   1    10393.32    10255.71    116.37 o 
   0   1   1       33.07       30.54      1.76 o 
   2   1   1    46626.11    48697.21    363.77 o 
   4   1   1     2887.85     3243.98     25.82 o 
   6   1   1       13.25       13.37      1.92 o 
   8   1   1    19791.50    20565.47    159.56 o 
  10   1   1     6338.89     6450.20     57.44 o 
  12   1   1       48.78       56.16      3.65 o 
  14   1   1     9898.29     9612.81     99.75 o 
  16   1   1     1601.48     1638.27     25.90 o 
  18   1   1        5.56        6.72      4.64 o 
  20   1   1     3241.61     3179.08     50.43 o 
  22   1   1     2549.05     2529.74     45.10 o 
  24   1   1       89.51      100.60     13.03 o 
  26   1   1      265.93      256.67     24.75 o 
  28   1   1      932.03      969.94     33.78 o 
 -27   2   1      119.78      101.60     11.66 o 
 -25   2   1     1920.88     1982.30     46.50 o 
 -23   2   1      257.35      265.30     14.34 o 
 -21   2   1      279.29      305.14     20.71 o 
 -19   2   1      848.35      873.25     25.92 o 
 -17   2   1     4533.72     4451.16     60.88 o 
 -15   2   1      100.77       91.83      6.97 o 
 -13   2   1      712.36      874.30     13.85 o 
 -11   2   1     4683.42     4497.17     47.00 o 
  -9   2   1      112.01      110.57      4.46 o 
  -7   2   1       78.20       85.99      3.18 o 
  -5   2   1    22331.21    24331.15    204.80 o 
  -3   2   1     6103.64     6518.49     74.18 o 
  -1   2   1      173.85      164.43      3.86 o 
   1   2   1     5487.13     5081.79     51.04 o 
   3   2   1      453.08      580.73      6.93 o 
   5   2   1      964.72      901.54      9.01 o 
   7   2   1     2150.19     2272.52     19.66 o 
   9   2   1      286.80      326.35      6.42 o 
  11   2   1     1308.19     1277.53     19.79 o 
  13   2   1     1041.08     1062.09     18.70 o 
  15   2   1      122.49      107.97      7.56 o 
  17   2   1     3055.04     3085.71     46.31 o 
  19   2   1        3.97       -5.71      4.60 o 
  21   2   1       59.70       60.01      8.23 o 
  23   2   1      826.11      817.38     23.79 o 
  25   2   1       47.35       40.50      8.78 o 
  27   2   1      287.92      277.33     16.74 o 
 -24   3   1       32.17       37.89      9.15 o 
 -22   3   1       23.64       30.31      7.83 o 
 -20   3   1      518.43      554.11     26.27 o 
 -18   3   1        7.15        1.77      5.29 o 
 -16   3   1       70.06       67.49      6.71 o 
 -14   3   1       63.43       60.91      4.82 o 
 -12   3   1        5.87       12.16      3.11 o 
 -10   3   1      334.34      285.07      9.57 o 
  -8   3   1       77.76       58.93      4.17 o 
  -6   3   1        0.09        0.58      2.68 o 
  -4   3   1     3290.89     3469.39     43.30 o 
  -2   3   1      201.62      198.64      4.53 o 
   0   3   1      237.64      248.40      4.42 o 
   2   3   1      345.81      312.45      5.55 o 
   4   3   1     2587.36     2663.82     32.10 o 
   6   3   1      606.65      639.61     14.73 o 
   8   3   1      683.27      756.65     10.80 o 
  10   3   1     1185.63     1126.90     14.72 o 
  12   3   1      121.71      135.95      5.62 o 
  14   3   1      400.23      409.88     10.02 o 
  16   3   1     1455.60     1447.02     26.07 o 
  18   3   1      759.83      743.51     20.97 o 
  20   3   1        7.74       -0.41      5.68 o 
  22   3   1      273.47      258.80     14.86 o 
  24   3   1      191.43      172.37     22.06 o 
 -21   4   1      340.04      350.49     18.12 o 
 -19   4   1      318.46      264.21     14.92 o 
 -17   4   1     2212.00     2249.06     41.40 o 
 -15   4   1       19.85       14.57      5.02 o 
 -13   4   1     1594.64     1657.13     39.54 o 
 -11   4   1     2768.18     2835.26     53.62 o 
  -9   4   1       29.90       31.48      6.15 o 
  -7   4   1      675.83      651.55     15.06 o 
  -5   4   1     3923.80     3730.15     44.54 o 
  -3   4   1        4.06        6.80      3.11 o 
  -1   4   1      347.70      322.44      6.32 o 
   1   4   1     2918.66     2815.31     30.30 o 
   3   4   1      183.99      201.23      6.98 o 
   5   4   1        1.25        0.83      3.33 o 
   7   4   1     1712.18     1683.15     25.93 o 
   9   4   1      247.91      225.49     10.55 o 
  11   4   1      185.47      182.70     13.81 o 
  13   4   1      143.32      159.63      7.73 o 
  15   4   1       65.96       68.37      5.34 o 
  17   4   1     2017.91     2077.74     32.34 o 
  19   4   1      711.53      702.13     23.31 o 
  21   4   1      450.48      433.35     26.09 o 
 -18   5   1       18.01       17.06     11.71 o 
 -16   5   1       82.47       86.92     11.17 o 
 -14   5   1      131.55      144.70     12.42 o 
 -12   5   1      196.65      187.26     15.06 o 
 -10   5   1      534.68      540.07     18.84 o 
  -8   5   1      103.95      111.94     10.08 o 
  -6   5   1      135.89      134.87      9.85 o 
  -4   5   1      140.36      142.99      9.68 o 
  -2   5   1       21.53       17.67      4.73 o 
   0   5   1      386.14      375.31      8.13 o 
   2   5   1      608.46      608.64     18.13 o 
   4   5   1        3.93        2.23      4.82 o 
   6   5   1      969.65      926.46     22.74 o 
   8   5   1      326.79      345.40     12.55 o 
  10   5   1       87.51       84.70      8.55 o 
  12   5   1      891.60      910.08     25.44 o 
  14   5   1      510.45      532.84     20.33 o 
  16   5   1      122.04      135.18     12.41 o 
  18   5   1       10.71        4.51     13.04 o 
  -9   6   1      243.30      305.97     22.40 o 
  -7   6   1      107.83      120.58     13.50 o 
  -5   6   1       96.13      100.05     11.08 o 
  -3   6   1      131.93      134.88     10.15 o 
  -1   6   1      461.06      475.05     22.26 o 
   1   6   1       81.67      101.55     14.63 o 
   3   6   1        9.49        2.09      5.71 o 
   5   6   1       17.65       12.82      6.45 o 
   7   6   1      211.16      220.00     18.39 o 
   9   6   1       11.27        1.22      8.71 o 
 -28   0   2      597.59      503.15     43.14 o 
 -26   0   2       65.07       62.20     20.57 o 
 -24   0   2     3813.69     3691.61    118.39 o 
 -22   0   2     2133.03     2179.04     56.04 o 
 -20   0   2      667.99      654.98     33.61 o 
 -18   0   2     1648.09     1814.05     37.94 o 
 -16   0   2     8375.27     7722.89    109.32 o 
 -14   0   2      746.94      798.26     24.96 o 
 -12   0   2     2196.11     2098.72     44.63 o 
 -10   0   2    16555.82    17609.69    232.04 o 
  -8   0   2    24217.67    25862.97    682.68 o 
  -6   0   2      503.01      574.46     14.88 o 
  -4   0   2     2516.37     2362.75     55.18 o 
  -2   0   2     5899.94     6174.76    131.43 o 
   2   0   2       54.08       29.60      4.01 o 
   4   0   2    17178.77    18693.81    275.97 o 
   6   0   2    13689.95    14812.33    184.47 o 
   8   0   2      159.57      159.75      8.49 o 
  10   0   2     8291.82     8696.09    114.83 o 
  12   0   2    10292.65    10581.66    139.71 o 
  14   0   2       87.33       75.47      7.23 o 
  16   0   2     1353.72     1305.22     42.94 o 
  18   0   2     8707.93     8348.86    120.13 o 
  20   0   2      319.39      329.18     16.29 o 
  22   0   2     4623.88     4660.01     95.95 o 
  24   0   2     1323.30     1245.59     60.70 o 
  26   0   2       16.74       22.57     15.55 o 
  28   0   2      458.13      587.43     47.15 o 
 -27   1   2      212.59      183.38     16.53 o 
 -25   1   2       93.44       91.66     10.63 o 
 -23   1   2       80.45       81.53      9.74 o 
 -21   1   2      282.90      303.24     14.31 o 
 -19   1   2        5.99        3.50      4.85 o 
 -17   1   2     1206.48     1051.54     20.09 o 
 -15   1   2      605.17      710.50     17.52 o 
 -13   1   2       11.57       16.49      3.11 o 
 -11   1   2      253.56      296.19     10.73 o 
  -9   1   2       58.77      112.77      4.87 o 
  -7   1   2      306.60      324.91      6.63 o 
  -5   1   2     1888.09     1861.44     19.73 o 
  -3   1   2    39934.21    41438.59    425.41 o 
  -1   1   2     5126.54     5663.53     57.45 o 
   1   1   2     2775.69     2937.08     28.58 o 
   3   1   2     4159.09     4516.90     34.82 o 
   5   1   2      104.77      155.84      3.53 o 
   7   1   2      127.34      102.19      3.37 o 
   9   1   2     2397.58     2469.26     26.11 o 
  11   1   2      244.24      280.02      7.01 o 
  13   1   2       98.55       97.03      5.37 o 
  15   1   2     1187.07     1216.41     20.82 o 
  17   1   2      573.38      531.83     18.27 o 
  19   1   2      706.75      693.69     19.53 o 
  21   1   2      109.83       99.59      9.68 o 
  23   1   2      960.76     1005.40     26.61 o 
  25   1   2      621.52      636.54     22.32 o 
  27   1   2        1.10       -1.68      8.08 o 
 -26   2   2       63.88       78.25     10.60 o 
 -24   2   2      424.16      455.76     29.83 o 
 -22   2   2     2448.71     2490.59     44.37 o 
 -20   2   2       68.97       71.95      9.05 o 
 -18   2   2     1436.62     1370.56     27.63 o 
 -16   2   2      282.03      311.94     11.66 o 
 -14   2   2       25.83       40.12      5.31 o 
 -12   2   2      506.16      447.13      9.85 o 
 -10   2   2      584.13      495.32      9.31 o 
  -8   2   2      161.24      170.69      6.19 o 
  -6   2   2     1555.97     1805.53     19.03 o 
  -4   2   2     2131.48     2487.84     30.16 o 
  -2   2   2    12055.56    12467.56    107.35 o 
   0   2   2     1632.57     1561.24     16.34 o 
   2   2   2       18.90       44.02      2.20 o 
   4   2   2      753.81      572.46      6.50 o 
   6   2   2     2264.21     2333.85     19.80 o 
   8   2   2        1.05       -1.01      1.60 o 
  10   2   2     1514.66     1540.31     18.57 o 
  12   2   2     4885.74     4808.44     47.15 o 
  14   2   2      188.80      195.58      8.28 o 
  16   2   2     4070.19     3981.48     55.43 o 
  18   2   2     1103.30     1145.84     32.87 o 
  20   2   2        0.19        1.04      5.04 o 
  22   2   2      604.33      583.84     19.58 o 
  24   2   2     2379.10     2417.24     45.61 o 
  26   2   2      161.10      142.83     12.90 o 
 -25   3   2      321.50      336.10     18.10 o 
 -23   3   2     1338.42     1427.36     49.60 o 
 -21   3   2      374.31      397.55     17.23 o 
 -19   3   2      451.50      463.01     17.24 o 
 -17   3   2      223.14      250.27     19.04 o 
 -15   3   2     4826.96     4653.26     58.03 o 
 -13   3   2        5.60       10.81      3.85 o 
 -11   3   2      452.36      490.03     10.10 o 
  -9   3   2     6845.62     6958.59     79.42 o 
  -7   3   2      940.44     1084.42     21.65 o 
  -5   3   2        3.09        9.27      3.79 o 
  -3   3   2     4963.77     4688.12     55.11 o 
  -1   3   2      279.43      258.39      4.93 o 
   1   3   2       71.82       66.62      2.95 o 
   3   3   2    15064.02    15242.84    140.86 o 
   5   3   2      109.04       80.07      3.23 o 
   7   3   2      211.60      266.43      5.62 o 
   9   3   2     4820.35     4684.64     38.80 o 
  11   3   2       63.19       52.87      3.97 o 
  13   3   2      388.50      396.35      8.42 o 
  15   3   2     1540.65     1531.32     38.66 o 
  17   3   2     1340.77     1321.44     25.96 o 
  19   3   2     1290.54     1328.03     29.75 o 
  21   3   2        0.22        5.10      6.10 o 
  23   3   2       69.35       67.16     21.65 o 
  25   3   2      850.99      857.39     30.97 o 
 -22   4   2      632.01      646.22     24.16 o 
 -20   4   2      328.80      307.47     25.88 o 
 -18   4   2      176.18      159.46      9.45 o 
 -16   4   2        3.33       10.40      4.15 o 
 -14   4   2      213.79      211.88      9.56 o 
 -12   4   2        0.07        5.99      6.11 o 
 -10   4   2      152.77      136.01     12.64 o 
  -8   4   2      619.64      607.25     17.55 o 
  -6   4   2      148.79      169.42      8.71 o 
  -4   4   2      831.11      861.83     16.34 o 
  -2   4   2      204.71      202.35      5.64 o 
   0   4   2      228.09      247.95      6.31 o 
   2   4   2       39.84       31.64      2.77 o 
   4   4   2      302.63      331.61     14.84 o 
   6   4   2       15.34       14.99      4.26 o 
   8   4   2      583.71      605.65     21.84 o 
  10   4   2      234.38      223.81     10.94 o 
  12   4   2      216.66      213.55     11.97 o 
  14   4   2      130.77      135.61      7.25 o 
  16   4   2        1.64        4.44      5.07 o 
  18   4   2      493.05      513.23     33.21 o 
  20   4   2      538.72      521.68     24.29 o 
  22   4   2       48.82       30.42     14.05 o 
 -17   5   2      104.81      104.78     12.27 o 
 -15   5   2      778.83      844.82     26.24 o 
 -13   5   2       35.64       28.25      9.12 o 
 -11   5   2      415.96      417.20     18.63 o 
  -9   5   2     1688.06     1700.83     31.74 o 
  -7   5   2      122.52      126.90     10.34 o 
  -5   5   2      111.46      123.28      9.46 o 
  -3   5   2     3514.27     3565.41     51.80 o 
  -1   5   2      910.96      913.62     15.07 o 
   1   5   2       20.67       17.67      3.02 o 
   3   5   2      670.07      646.10     17.89 o 
   5   5   2      584.51      564.61     17.30 o 
   7   5   2       26.59       29.98      5.62 o 
   9   5   2      757.54      795.48     20.49 o 
  11   5   2      784.06      752.43     20.75 o 
  13   5   2        0.04       -5.08      6.11 o 
  15   5   2       10.52       16.64      7.63 o 
  17   5   2        9.04        1.11     10.12 o 
 -10   6   2      395.51      360.87     25.31 o 
  -8   6   2      471.81      488.32     23.37 o 
  -6   6   2       28.54       27.43      8.31 o 
  -4   6   2       44.56       52.90      8.75 o 
  -2   6   2      202.75      214.68      9.35 o 
   0   6   2       63.58       48.85     10.24 o 
   2   6   2      248.02      265.14     14.73 o 
   4   6   2      558.03      559.18     18.58 o 
   6   6   2      137.22      151.68     11.62 o 
   8   6   2      296.06      353.13     20.49 o 
  10   6   2      314.85      299.97     30.60 o 
 -28   1   3     1294.22     1204.36     45.39 o 
 -26   1   3      967.44     1048.03     38.91 o 
 -24   1   3        9.82        5.38      6.57 o 
 -22   1   3     3700.17     3782.90     93.41 o 
 -20   1   3     3225.34     3160.71     50.15 o 
 -18   1   3       60.49       62.26      7.10 o 
 -16   1   3     1895.99     2096.44     33.61 o 
 -14   1   3     7870.94     7362.91     87.80 o 
 -12   1   3      301.23      330.79      9.82 o 
 -10   1   3     1619.79     1694.75     29.30 o 
  -8   1   3    13406.19    14358.50    142.27 o 
  -6   1   3     1358.72     1619.37     18.34 o 
  -4   1   3      507.11      492.72      7.55 o 
  -2   1   3    38488.29    37316.16    336.42 o 
   0   1   3     4209.37     4623.37     43.79 o 
   2   1   3      897.90      821.02      8.30 o 
   4   1   3     6057.68     6689.49     51.14 o 
   6   1   3      728.70      696.75      8.71 o 
   8   1   3     2808.57     3018.93     32.12 o 
  10   1   3     1873.58     1879.79     22.70 o 
  12   1   3     1098.43     1056.15     15.20 o 
  14   1   3     5735.30     5647.03     63.26 o 
  16   1   3       32.69       29.97      4.92 o 
  18   1   3        1.08       -3.38      4.37 o 
  20   1   3     6542.61     6494.84     86.83 o 
  22   1   3       38.88       44.33      9.70 o 
  24   1   3      668.39      638.59     21.83 o 
  26   1   3     2314.31     2302.15     53.12 o 
 -27   2   3      284.20      295.09     17.23 o 
 -25   2   3      683.51      658.46     22.40 o 
 -23   2   3       80.94       79.36      9.64 o 
 -21   2   3      975.54      962.42     25.49 o 
 -19   2   3     1485.85     1518.31     34.20 o 
 -17   2   3      425.83      408.82     13.95 o 
 -15   2   3       30.02       65.39      6.90 o 
 -13   2   3     4297.33     4682.13     53.58 o 
 -11   2   3      110.77      111.72      5.06 o 
  -9   2   3      219.97      212.24      6.50 o 
  -7   2   3     3279.03     2893.19     29.88 o 
  -5   2   3     3974.77     4074.89     39.70 o 
  -3   2   3      157.62      145.40      3.89 o 
  -1   2   3     2120.75     1936.49     25.05 o 
   1   2   3     2291.26     2406.11     22.15 o 
   3   2   3       79.85       80.70      2.80 o 
   5   2   3     8599.97     8600.29     59.89 o 
   7   2   3     2836.33     2657.17     22.98 o 
   9   2   3      148.86      154.81      4.59 o 
  11   2   3     1701.51     1678.07     22.60 o 
  13   2   3     1332.00     1385.87     20.72 o 
  15   2   3      234.57      226.16     10.06 o 
  17   2   3     3769.14     3735.63     54.00 o 
  19   2   3        0.89        0.47      5.24 o 
  21   2   3      129.61      117.96     10.03 o 
  23   2   3      115.45      119.40     11.22 o 
  25   2   3      683.30      659.26     22.74 o 
 -24   3   3      248.75      244.96     15.62 o 
 -22   3   3        6.36        8.79      6.93 o 
 -20   3   3      816.94      837.78     23.73 o 
 -18   3   3      279.11      266.05     13.20 o 
 -16   3   3      727.13      711.43     17.31 o 
 -14   3   3      627.32      653.39     13.85 o 
 -12   3   3      129.10      125.32      5.82 o 
 -10   3   3      414.22      383.02      9.28 o 
  -8   3   3      396.13      314.10      7.79 o 
  -6   3   3     2181.88     2247.75     34.82 o 
  -4   3   3       13.12       13.96      2.73 o 
  -2   3   3        0.91       -2.63      1.75 o 
   0   3   3      139.59      156.75      4.33 o 
   2   3   3      368.19      410.24      7.01 o 
   4   3   3        3.12        5.18      2.42 o 
   6   3   3        7.03        6.42      2.19 o 
   8   3   3       79.97       70.07      3.84 o 
  10   3   3      390.61      382.93      6.90 o 
  12   3   3        3.23       -0.90      2.22 o 
  14   3   3       52.60       53.89      3.97 o 
  16   3   3       19.88       27.61      4.32 o 
  18   3   3     1160.75     1198.16     23.03 o 
  20   3   3       62.42       67.31     10.15 o 
  22   3   3      111.21      123.87     13.03 o 
  24   3   3      102.24      101.95     13.32 o 
 -21   4   3        0.62        8.96      7.41 o 
 -19   4   3      642.07      647.36     31.63 o 
 -17   4   3      171.93      165.14      9.07 o 
 -15   4   3        3.68        1.21      3.47 o 
 -13   4   3     1958.22     1936.96     43.33 o 
 -11   4   3        0.19       -1.95      5.45 o 
  -9   4   3        2.70        2.56      4.87 o 
  -7   4   3     5025.40     5236.40     71.80 o 
  -5   4   3        0.24       -2.84      3.78 o 
  -3   4   3      157.42      172.11      6.61 o 
  -1   4   3     4095.93     4045.78     56.74 o 
   1   4   3     2659.30     2702.26     33.71 o 
   3   4   3      258.75      266.00      5.98 o 
   5   4   3     4863.71     4863.53     54.94 o 
   7   4   3     2041.49     1984.65     29.02 o 
   9   4   3      170.84      169.48      8.56 o 
  11   4   3     3313.12     3240.99     40.34 o 
  13   4   3     1725.13     1703.75     27.51 o 
  15   4   3       71.02       71.08      7.45 o 
  17   4   3      527.18      536.19     27.21 o 
  19   4   3     1045.72     1018.72     33.56 o 
  21   4   3       31.01       42.45      8.32 o 
 -18   5   3      258.85      285.41     24.06 o 
 -16   5   3       13.12       19.77      8.20 o 
 -14   5   3      315.97      324.24     16.75 o 
 -12   5   3      148.82      154.27     12.06 o 
 -10   5   3       26.28       22.52      6.78 o 
  -8   5   3      384.27      377.40     14.16 o 
  -6   5   3      118.89      133.68      8.81 o 
  -4   5   3      542.32      572.30     17.41 o 
  -2   5   3     1643.34     1667.31     35.37 o 
   0   5   3      649.17      622.89     10.97 o 
   2   5   3        2.27        0.51      4.10 o 
   4   5   3      114.95      102.22      8.62 o 
   6   5   3       60.32       55.04      7.29 o 
   8   5   3       40.68       37.23      6.16 o 
  10   5   3      113.43      120.32      9.75 o 
  12   5   3        8.87       23.20      7.13 o 
  14   5   3      380.43      369.14     19.95 o 
  16   5   3      284.91      312.44     33.11 o 
  -9   6   3      214.16      171.93     30.10 o 
  -7   6   3      289.72      306.74     29.27 o 
  -5   6   3      193.74      194.97     13.66 o 
  -3   6   3        2.93       -2.71      5.74 o 
  -1   6   3     1057.46     1110.84     26.81 o 
   1   6   3      200.03      217.57     18.39 o 
   3   6   3      327.32      330.02     14.33 o 
   5   6   3      206.45      208.44     13.02 o 
   7   6   3      165.89      167.88     13.41 o 
   9   6   3      379.75      375.23     27.09 o 
 -28   0   4      129.25      110.86     25.58 o 
 -26   0   4      247.46      279.42     32.11 o 
 -24   0   4     5813.78     5665.09    162.53 o 
 -22   0   4       38.86       27.31      9.35 o 
 -20   0   4     2990.34     2922.75     65.62 o 
 -18   0   4     3749.36     4127.09     95.56 o 
 -16   0   4      177.08      147.76     12.35 o 
 -14   0   4     1046.45     1114.62     30.96 o 
 -12   0   4    10063.67    10515.45    202.41 o 
 -10   0   4     4018.89     4685.25     68.81 o 
  -8   0   4     6088.18     6755.04     93.35 o 
  -6   0   4    26444.01    27079.41    348.05 o 
  -4   0   4     3749.61     3692.61     84.28 o 
  -2   0   4      887.16      917.01     25.58 o 
   0   0   4    38426.02    37310.27    557.58 o 
   2   0   4     1796.37     1957.10     33.32 o 
   4   0   4       89.02       69.34      6.53 o 
   6   0   4    15847.22    16918.24    211.18 o 
   8   0   4     5058.75     5766.51     97.07 o 
  10   0   4     1117.12     1152.87     33.91 o 
  12   0   4     4834.18     4799.05     70.48 o 
  14   0   4     4530.90     4295.21     66.33 o 
  16   0   4      356.07      368.57     14.99 o 
  18   0   4      781.74      732.06     22.75 o 
  20   0   4     1200.48     1232.86     75.00 o 
  22   0   4     5625.75     5705.26    112.09 o 
  24   0   4       89.12       84.78     20.07 o 
  26   0   4        0.01        7.52     15.05 o 
  28   0   4     2457.45     2638.66    104.34 o 
 -27   1   4      821.76      838.80     30.66 o 
 -25   1   4      320.45      351.65     24.62 o 
 -23   1   4       91.34       89.32     10.01 o 
 -21   1   4      264.86      255.60     13.22 o 
 -19   1   4     2277.62     2173.67     37.99 o 
 -17   1   4      556.40      534.21     18.15 o 
 -15   1   4      129.69      123.15      8.86 o 
 -13   1   4     1089.89     1075.92     25.99 o 
 -11   1   4     4099.57     4496.69     58.27 o 
  -9   1   4       49.17       50.92      4.84 o 
  -7   1   4     2793.76     3133.94     33.13 o 
  -5   1   4      113.14       96.12      3.50 o 
  -3   1   4      132.85      154.75      4.96 o 
  -1   1   4      546.48      585.58      8.16 o 
   1   1   4     5008.21     4988.33     41.06 o 
   3   1   4     4099.68     4123.50     32.66 o 
   5   1   4      186.93      226.59      4.16 o 
   7   1   4     3155.38     3361.75     28.13 o 
   9   1   4      599.67      489.64      8.39 o 
  11   1   4      721.76      763.79     12.25 o 
  13   1   4      333.54      308.64      9.84 o 
  15   1   4     8394.81     8187.60     88.18 o 
  17   1   4        4.39        3.12      4.34 o 
  19   1   4      196.36      219.03     11.83 o 
  21   1   4        1.54       -1.42      5.26 o 
  23   1   4        0.13        2.12      5.87 o 
  25   1   4       59.19       34.57     24.96 o 
  27   1   4      146.78      143.42     15.71 o 
 -26   2   4      981.02     1007.97     28.51 o 
 -24   2   4      430.47      437.10     18.25 o 
 -22   2   4       70.47       64.78      8.55 o 
 -20   2   4      536.28      549.25     17.79 o 
 -18   2   4     3780.47     3800.00     62.86 o 
 -16   2   4      255.47      264.59     12.21 o 
 -14   2   4     1004.52     1096.36     21.48 o 
 -12   2   4     8969.91     8849.32     86.56 o 
 -10   2   4      234.77      249.30      6.85 o 
  -8   2   4      471.22      454.33     11.07 o 
  -6   2   4     1947.10     1759.97     18.76 o 
  -4   2   4     6430.79     6450.88     56.52 o 
  -2   2   4      717.59      591.04      7.43 o 
   0   2   4    14284.53    14387.43    124.19 o 
   2   2   4      481.16      398.91      6.04 o 
   4   2   4       22.11       37.80      3.51 o 
   6   2   4     3132.76     3168.68     24.91 o 
   8   2   4       36.68       31.75      2.31 o 
  10   2   4      428.83      370.00      7.16 o 
  12   2   4     1492.91     1539.16     21.24 o 
  14   2   4     1624.21     1649.00     23.49 o 
  16   2   4      876.52      842.33     19.99 o 
  18   2   4      246.33      226.50     12.75 o 
  20   2   4        6.18        3.85      5.46 o 
  22   2   4      469.71      455.56     17.78 o 
  24   2   4       30.23       41.02      8.61 o 
  26   2   4       33.94       31.77      8.87 o 
 -25   3   4     1015.69     1014.21     36.93 o 
 -23   3   4       47.03       48.31      9.21 o 
 -21   3   4      198.13      192.83     13.05 o 
 -19   3   4     1272.50     1281.10     29.33 o 
 -17   3   4      530.41      530.23     17.21 o 
 -15   3   4      224.90      220.27      8.73 o 
 -13   3   4      940.39      941.49     16.37 o 
 -11   3   4      820.23      848.17     17.97 o 
  -9   3   4       55.63       69.74      4.46 o 
  -7   3   4     3952.12     4131.25     43.64 o 
  -5   3   4    13078.60    12935.52    163.16 o 
  -3   3   4      470.33      456.51     10.33 o 
  -1   3   4      334.55      282.34      5.69 o 
   1   3   4      553.06      477.96      9.60 o 
   3   3   4     3417.61     3513.03     31.21 o 
   5   3   4      302.39      267.62      6.19 o 
   7   3   4     2821.96     2866.33     27.06 o 
   9   3   4     5536.50     5580.52     45.29 o 
  11   3   4       22.43       35.14      3.61 o 
  13   3   4     1031.04      992.37     13.77 o 
  15   3   4     3296.03     3361.25     35.56 o 
  17   3   4      417.84      419.93     12.95 o 
  19   3   4     1331.82     1336.18     28.16 o 
  21   3   4     2022.18     2119.44     50.25 o 
  23   3   4        0.38       -9.75      6.99 o 
 -22   4   4      328.33      333.60     18.56 o 
 -20   4   4       28.52       30.79      8.09 o 
 -18   4   4        1.60        5.61      5.98 o 
 -16   4   4      345.88      341.64     11.69 o 
 -14   4   4      318.01      305.02      8.97 o 
 -12   4   4       91.55      118.19     11.30 o 
 -10   4   4       46.09       46.08      8.21 o 
  -8   4   4      600.12      546.59     20.59 o 
  -6   4   4     1610.62     1659.00     37.43 o 
  -4   4   4       16.95       20.99      8.54 o 
  -2   4   4       95.36       91.62      4.27 o 
   0   4   4      606.38      650.01     14.23 o 
   2   4   4     1103.73     1085.76     13.64 o 
   4   4   4      672.35      668.33     10.73 o 
   6   4   4       46.80       45.19      3.87 o 
   8   4   4      286.93      269.95      6.65 o 
  10   4   4      150.52      143.34      5.62 o 
  12   4   4      464.14      481.19     13.83 o 
  14   4   4       58.71       62.66      5.39 o 
  16   4   4       86.89       85.89      9.34 o 
  18   4   4        0.78       -3.81      6.59 o 
  20   4   4       25.73        6.03      6.27 o 
 -17   5   4       59.21       56.33     10.46 o 
 -15   5   4      121.49      125.09     12.46 o 
 -13   5   4      312.24      336.11     16.79 o 
 -11   5   4      123.71      156.61     12.02 o 
  -9   5   4      333.32      343.18     15.25 o 
  -7   5   4        0.45       -1.63      4.55 o 
  -5   5   4        8.56        6.24      5.85 o 
  -3   5   4        1.70       -5.48      4.69 o 
  -1   5   4      117.16      112.01      5.07 o 
   1   5   4     1805.12     1801.37     30.43 o 
   3   5   4      707.67      752.98     19.55 o 
   5   5   4        0.02        0.38      5.04 o 
   7   5   4     1167.49     1156.99     22.36 o 
   9   5   4      482.64      498.13     15.01 o 
  11   5   4       44.61       43.24      7.68 o 
  13   5   4      810.28      829.25     28.49 o 
  15   5   4     1409.92     1343.23     66.22 o 
  17   5   4       15.32       19.85     21.82 o 
 -10   6   4      228.57      174.07     24.08 o 
  -8   6   4        7.41       -2.17     13.80 o 
  -6   6   4     1006.21     1065.59     46.14 o 
  -4   6   4       12.51        5.23      6.64 o 
  -2   6   4     1241.72     1209.35     33.09 o 
   0   6   4      932.91      928.04     30.26 o 
   2   6   4       11.54       12.42      5.01 o 
   4   6   4      212.66      217.69     15.05 o 
   6   6   4      289.70      306.67     16.31 o 
   8   6   4      108.45      112.89     20.07 o 
 -28   1   5      155.00      146.93     16.19 o 
 -26   1   5      131.80      137.85     16.22 o 
 -24   1   5      473.85      469.25     28.03 o 
 -22   1   5     3305.71     3291.43     53.78 o 
 -20   1   5       71.29       78.23      9.91 o 
 -18   1   5       14.29       15.32      5.88 o 
 -16   1   5     5090.83     5269.06     79.66 o 
 -14   1   5      201.38      205.01     10.39 o 
 -12   1   5       20.65       17.88      3.40 o 
 -10   1   5    20082.86    20622.33    233.98 o 
  -8   1   5     1786.73     1803.08     21.55 o 
  -6   1   5      424.62      446.83      9.03 o 
  -4   1   5    12129.69    12097.59    132.62 o 
  -2   1   5    16860.39    18210.53    164.94 o 
   0   1   5      224.49      268.75      4.30 o 
   2   1   5    19743.28    19899.84    137.69 o 
   4   1   5    10350.89    10208.57     72.59 o 
   6   1   5        3.77        3.42      1.54 o 
   8   1   5     4037.77     4005.72     35.69 o 
  10   1   5    12839.56    13052.17    105.04 o 
  12   1   5      773.78      680.27     14.34 o 
  14   1   5     3534.16     3501.81     43.62 o 
  16   1   5      894.88      892.36     20.26 o 
  18   1   5        2.52        1.76      4.47 o 
  20   1   5      341.92      346.00     15.02 o 
  22   1   5      818.61      814.78     23.73 o 
  24   1   5      489.99      466.11     19.36 o 
  26   1   5       16.22       13.31     11.41 o 
 -27   2   5       68.53       78.02     11.01 o 
 -25   2   5     1139.77     1216.02     31.06 o 
 -23   2   5      186.86      195.78     12.81 o 
 -21   2   5       17.55       17.84      6.49 o 
 -19   2   5      383.97      396.62     16.59 o 
 -17   2   5     2970.49     2960.49     51.43 o 
 -15   2   5        6.05        7.55      4.49 o 
 -13   2   5       72.42       68.29      4.94 o 
 -11   2   5     1272.26     1279.71     30.35 o 
  -9   2   5       46.11       64.38      4.97 o 
  -7   2   5       11.62       11.22      2.38 o 
  -5   2   5     7053.55     7217.63     63.51 o 
  -3   2   5     4161.67     4783.23     41.50 o 
  -1   2   5      541.97      503.82      9.01 o 
   1   2   5     4532.91     4943.47     39.65 o 
   3   2   5      729.12      712.84      8.24 o 
   5   2   5     2591.84     2752.70     23.19 o 
   7   2   5     1914.47     1887.23     16.88 o 
   9   2   5     4062.43     4295.13     33.57 o 
  11   2   5      879.43      872.35     12.04 o 
  13   2   5       16.25       19.08      3.78 o 
  15   2   5        0.13        1.00      4.23 o 
  17   2   5     6912.62     6954.41     89.26 o 
  19   2   5       69.24       73.29      8.35 o 
  21   2   5       16.83       10.31      6.35 o 
  23   2   5     1805.23     1800.68     37.94 o 
  25   2   5        6.96        7.30      7.12 o 
 -24   3   5      284.60      255.73     15.92 o 
 -22   3   5       22.13       11.05      7.08 o 
 -20   3   5       37.87       51.06     10.43 o 
 -18   3   5      190.22      185.14     11.56 o 
 -16   3   5      137.69      156.36     12.09 o 
 -14   3   5      632.85      626.61     14.25 o 
 -12   3   5      504.44      526.86     13.08 o 
 -10   3   5      242.06      239.37      7.77 o 
  -8   3   5       50.01       49.78      3.94 o 
  -6   3   5     2218.00     2303.48     27.06 o 
  -4   3   5     2128.49     2206.49     27.30 o 
  -2   3   5      388.02      328.68      6.28 o 
   0   3   5      266.21      207.34      5.96 o 
   2   3   5     1947.89     1984.28     21.92 o 
   4   3   5      895.09      872.14     11.44 o 
   6   3   5      592.85      557.83      9.56 o 
   8   3   5     1818.18     1754.00     18.59 o 
  10   3   5       35.58       24.10      2.69 o 
  12   3   5      349.32      348.82      7.73 o 
  14   3   5      272.59      263.99      8.51 o 
  16   3   5     1009.14     1029.22     18.70 o 
  18   3   5       34.88       40.48     10.28 o 
  20   3   5        7.78       14.27      7.73 o 
  22   3   5      155.64      165.41     16.52 o 
  24   3   5        0.08       -1.05      8.05 o 
 -21   4   5        6.91        3.47      7.08 o 
 -19   4   5      454.58      479.85     33.76 o 
 -17   4   5     2436.65     2443.68     53.07 o 
 -15   4   5      107.94      108.85      6.82 o 
 -13   4   5      484.22      490.83     14.17 o 
 -11   4   5     2065.76     2031.30     55.44 o 
  -9   4   5       97.88      108.66     13.07 o 
  -7   4   5     1151.21     1138.17     30.40 o 
  -5   4   5     4577.06     4523.38     75.69 o 
  -3   4   5      366.68      336.51      8.34 o 
  -1   4   5      192.91      175.56      6.01 o 
   1   4   5      480.28      468.77      8.38 o 
   3   4   5      140.74      129.63      5.13 o 
   5   4   5     1767.45     1739.31     20.71 o 
   7   4   5      166.95      171.55      6.35 o 
   9   4   5      258.73      264.19      7.28 o 
  11   4   5     2022.26     2031.88     26.09 o 
  13   4   5       37.13       38.35      4.75 o 
  15   4   5      181.48      188.04     10.79 o 
  17   4   5     1893.25     1843.60     47.49 o 
  19   4   5       97.40       84.28      9.08 o 
  21   4   5      175.05      176.07     18.21 o 
 -18   5   5      113.80      138.45     25.08 o 
 -16   5   5      125.02      143.07     16.18 o 
 -14   5   5       20.49        6.11      9.24 o 
 -12   5   5      568.23      529.44     22.78 o 
 -10   5   5     1159.10     1240.92     33.37 o 
  -8   5   5      651.64      616.07     31.79 o 
  -6   5   5        4.96        2.11      4.79 o 
  -4   5   5        0.66       -4.95      5.09 o 
  -2   5   5      156.29      146.63      9.80 o 
   0   5   5      835.57      808.49     13.78 o 
   2   5   5      429.97      420.29     12.06 o 
   4   5   5        5.95        1.25      5.09 o 
   6   5   5      809.36      825.14     21.48 o 
   8   5   5      139.80      142.81     12.19 o 
  10   5   5      242.15      236.92     12.49 o 
  12   5   5      688.49      700.75     25.88 o 
  14   5   5       56.72       65.14     11.73 o 
  16   5   5        3.36        6.54     10.84 o 
  -9   6   5       37.90       31.78     12.00 o 
  -7   6   5      134.39      133.66     16.10 o 
  -5   6   5        5.60       14.09      6.97 o 
  -3   6   5      162.83      161.86     12.12 o 
  -1   6   5       30.93       16.19      6.28 o 
   1   6   5        0.07       -3.92      4.97 o 
   3   6   5       17.59       12.74      6.36 o 
   5   6   5      200.31      196.72     13.52 o 
   7   6   5        5.63        9.42      8.25 o 
   9   6   5        8.02      -10.53     12.04 o 
 -28   0   6      123.53      154.51     28.09 o 
 -26   0   6      125.53      111.87     24.08 o 
 -24   0   6     1313.06     1243.58     61.20 o 
 -22   0   6     2454.50     2310.77     58.88 o 
 -20   0   6     1762.31     1685.28     47.95 o 
 -18   0   6      152.89      135.36     29.85 o 
 -16   0   6     1191.80     1038.13     31.87 o 
 -14   0   6     3166.05     3138.94     53.10 o 
 -12   0   6      847.88      722.26     18.89 o 
 -10   0   6     2170.78     2584.11     42.69 o 
  -8   0   6     9325.40     9613.59    165.28 o 
  -6   0   6     1166.73     1108.01     25.15 o 
  -4   0   6     1192.50     1281.33     22.24 o 
  -2   0   6    47939.60    47173.27    982.72 o 
   0   0   6    19950.46    20391.83    302.22 o 
   2   0   6       73.77       89.67      9.55 o 
   4   0   6    27125.28    28349.84    431.29 o 
   6   0   6     2458.20     1879.50     43.43 o 
   8   0   6       41.25       57.41      6.10 o 
  10   0   6     3669.87     3779.86     70.85 o 
  12   0   6    37715.76    36241.86    455.92 o 
  14   0   6      209.12      189.11     12.30 o 
  16   0   6      452.95      482.61     17.51 o 
  18   0   6     5322.31     5189.84     82.83 o 
  20   0   6       54.55       61.60     13.54 o 
  22   0   6      469.86      470.52     25.36 o 
  24   0   6     2488.33     2527.29     95.81 o 
  26   0   6        0.46       -8.03     14.05 o 
 -27   1   6     2472.65     2506.08     56.65 o 
 -25   1   6        5.25       -5.11      6.43 o 
 -23   1   6        7.33        7.40     13.76 o 
 -21   1   6      222.78      271.17     15.78 o 
 -19   1   6        0.69        3.93      5.93 o 
 -17   1   6        3.95        2.56      4.98 o 
 -15   1   6     1451.88     1635.96     33.06 o 
 -13   1   6       78.42      108.14     11.52 o 
 -11   1   6       61.26       74.65      4.76 o 
  -9   1   6     3779.52     3600.71     46.45 o 
  -7   1   6       94.79      130.52      5.47 o 
  -5   1   6     1470.17     1512.18     19.18 o 
  -3   1   6       88.70       48.20      2.93 o 
  -1   1   6     2474.77     2642.21     25.19 o 
   1   1   6       80.21       97.26      3.26 o 
   3   1   6     2144.05     2091.34     18.48 o 
   5   1   6     4521.78     4833.81     36.74 o 
   7   1   6     2658.26     3127.84     25.63 o 
   9   1   6        0.98        4.52      2.10 o 
  11   1   6     2067.79     2019.12     21.77 o 
  13   1   6      475.42      444.71     12.82 o 
  15   1   6      491.28      480.85     13.10 o 
  17   1   6        3.82        6.16      4.89 o 
  19   1   6     1376.84     1405.27     29.84 o 
  21   1   6       13.34        7.17      6.30 o 
  23   1   6        7.10       14.82      6.73 o 
  25   1   6      578.23      555.21     24.88 o 
  27   1   6       24.62       29.78     10.81 o 
 -26   2   6       40.58       40.87      9.32 o 
 -24   2   6       63.56       73.39      9.67 o 
 -22   2   6      196.64      235.16     13.40 o 
 -20   2   6      104.85      104.65     10.72 o 
 -18   2   6       67.19       88.72      9.19 o 
 -16   2   6      195.74      179.36     10.64 o 
 -14   2   6       78.88       88.98     14.38 o 
 -12   2   6      324.70      346.21      9.27 o 
 -10   2   6      474.56      443.82      9.47 o 
  -8   2   6     8245.89     8402.35    151.78 o 
  -6   2   6     1257.69     1285.72     16.43 o 
  -4   2   6       11.45       -1.79      1.71 o 
  -2   2   6      728.18      764.00      9.71 o 
   0   2   6     4426.60     4794.23     36.59 o 
   2   2   6      219.02      242.16      5.16 o 
   4   2   6     3618.35     3573.20     30.74 o 
   6   2   6     7892.32     8163.97     59.46 o 
   8   2   6     1573.97     1570.71     15.16 o 
  10   2   6     2002.24     1823.31     19.37 o 
  12   2   6      855.64      790.49     12.56 o 
  14   2   6      212.35      183.91      8.24 o 
  16   2   6     1616.14     1511.47     29.01 o 
  18   2   6     3705.16     3643.78     55.20 o 
  20   2   6       56.48       45.66      7.64 o 
  22   2   6      186.15      194.41     12.77 o 
  24   2   6     1164.33     1229.74     31.41 o 
  26   2   6       20.61       11.06      7.89 o 
 -25   3   6      174.94      158.82     14.24 o 
 -23   3   6      178.08      178.24     13.72 o 
 -21   3   6     2895.08     2945.83     58.81 o 
 -19   3   6        9.29        7.95      6.27 o 
 -17   3   6      173.82      147.19     14.73 o 
 -15   3   6     7849.35     7728.60    114.26 o 
 -13   3   6       88.31      100.39      7.38 o 
 -11   3   6       40.82       38.13      4.77 o 
  -9   3   6     1617.18     1527.63     22.58 o 
  -7   3   6     4037.13     3995.06     44.08 o 
  -5   3   6        0.46        2.48      2.10 o 
  -3   3   6     6367.40     6304.79     57.68 o 
  -1   3   6        3.73        4.08      2.07 o 
   1   3   6     1002.33      934.00     12.48 o 
   3   3   6     3267.78     3260.25     31.97 o 
   5   3   6      289.35      289.22      6.92 o 
   7   3   6     2686.56     2608.70     28.05 o 
   9   3   6     2481.37     2580.87     24.54 o 
  11   3   6      252.11      257.44      6.40 o 
  13   3   6     2222.67     2209.67     25.56 o 
  15   3   6       12.46       12.96      4.59 o 
  17   3   6       53.80       49.91      6.79 o 
  19   3   6     1280.89     1236.68     27.42 o 
  21   3   6       36.24       40.84      9.95 o 
  23   3   6        2.02        4.31      8.22 o 
 -22   4   6        0.51       -0.31      7.35 o 
 -20   4   6       57.82       53.30     16.11 o 
 -18   4   6        4.93       -4.09      6.20 o 
 -16   4   6       35.24       18.16      6.15 o 
 -14   4   6      160.90      153.24     11.22 o 
 -12   4   6       42.32       46.50      4.57 o 
 -10   4   6      489.73      491.09     24.86 o 
  -8   4   6     2470.50     2472.60     70.73 o 
  -6   4   6      313.68      313.66      9.73 o 
  -4   4   6     1821.14     1775.65     27.52 o 
  -2   4   6       42.42       50.95      4.49 o 
   0   4   6        7.24        7.45      2.67 o 
   2   4   6      494.13      496.67     11.35 o 
   4   4   6       12.95       12.64      3.46 o 
   6   4   6       41.18       42.74      3.89 o 
   8   4   6      319.25      305.47      9.03 o 
  10   4   6       68.99       78.75      5.04 o 
  12   4   6        3.99        4.71      3.66 o 
  14   4   6     1196.28     1206.03     43.90 o 
  16   4   6      144.68      137.57     13.08 o 
  18   4   6      191.19      180.95     13.33 o 
  20   4   6      259.02      238.09     14.14 o 
 -17   5   6      189.12      183.61     16.81 o 
 -15   5   6      674.11      727.63     28.39 o 
 -13   5   6       91.78       69.38     11.63 o 
 -11   5   6     1157.58     1110.28     32.26 o 
  -9   5   6     2400.85     2497.26     51.01 o 
  -7   5   6       42.46       29.07     10.28 o 
  -5   5   6       57.00       56.96      8.20 o 
  -3   5   6     2268.18     2188.71     48.15 o 
  -1   5   6      428.40      404.38     11.89 o 
   1   5   6       13.80       13.37      3.48 o 
   3   5   6      506.20      525.83     15.27 o 
   5   5   6      155.48      163.84     10.86 o 
   7   5   6      267.72      287.46     11.52 o 
   9   5   6      189.24      183.78     11.07 o 
  11   5   6        4.59        2.83      6.53 o 
  13   5   6      570.95      615.71     27.86 o 
  15   5   6        9.21        5.02     10.29 o 
  -8   6   6       74.75       81.17     14.85 o 
  -6   6   6       14.22       15.82      9.93 o 
  -4   6   6        4.57        8.16      7.68 o 
  -2   6   6      192.83      210.36     18.90 o 
   0   6   6      106.04      133.15     11.08 o 
   2   6   6      232.50      236.73     13.33 o 
   4   6   6      203.33      190.54     15.23 o 
   6   6   6       83.39       96.87     12.83 o 
   8   6   6       73.04      109.36     20.57 o 
 -28   1   7      694.24      708.04     35.49 o 
 -26   1   7     1806.87     1816.33     64.53 o 
 -24   1   7       68.91       75.68     10.13 o 
 -22   1   7      830.67      753.29     26.09 o 
 -20   1   7     3516.06     3476.15     62.48 o 
 -18   1   7       39.65       65.90      8.67 o 
 -16   1   7      277.69      281.92     13.46 o 
 -14   1   7     3701.41     3521.76     56.69 o 
 -12   1   7      152.16      155.02      9.33 o 
 -10   1   7      337.89      330.85      9.31 o 
  -8   1   7     2463.12     2510.36     32.73 o 
  -6   1   7      340.23      365.35      7.39 o 
  -4   1   7     2937.58     2865.54     32.93 o 
  -2   1   7     4148.44     4619.34     54.80 o 
   0   1   7     2703.68     2689.25     27.99 o 
   2   1   7    12387.21    13123.37    102.19 o 
   4   1   7      624.53      594.09      8.08 o 
   6   1   7     3864.07     4244.08     35.22 o 
   8   1   7     4672.90     4748.90     48.78 o 
  10   1   7      405.87      390.45      8.84 o 
  12   1   7     2961.02     2774.64     36.02 o 
  14   1   7     6438.64     6232.75     70.43 o 
  16   1   7      309.31      285.11     13.51 o 
  18   1   7      363.65      370.08     22.59 o 
  20   1   7     5797.48     5596.81     78.75 o 
  22   1   7      482.42      477.46     18.76 o 
  24   1   7      231.28      248.86     17.80 o 
  26   1   7     2169.26     2238.25     53.59 o 
 -27   2   7        7.73       21.01      8.73 o 
 -25   2   7     1325.12     1306.27     32.18 o 
 -23   2   7       95.01       90.68     10.24 o 
 -21   2   7       93.78      107.23     14.22 o 
 -19   2   7     1956.14     1901.38     40.47 o 
 -17   2   7       71.78       71.86      9.25 o 
 -15   2   7       35.27       32.19      6.60 o 
 -13   2   7     7181.60     7325.60     89.78 o 
 -11   2   7        0.40       -0.24      2.71 o 
  -9   2   7      730.45      768.48     16.84 o 
  -7   2   7    10128.52    10171.52     95.60 o 
  -5   2   7     1677.99     1887.42     28.72 o 
  -3   2   7      197.00      162.08      5.53 o 
  -1   2   7     3180.07     2932.26     26.85 o 
   1   2   7     2363.98     2244.22     20.49 o 
   3   2   7      184.64      193.82      4.37 o 
   5   2   7     2263.71     2220.16     18.95 o 
   7   2   7     6027.51     6311.46     44.31 o 
   9   2   7     3751.81     3677.31     29.83 o 
  11   2   7      503.00      489.93      9.50 o 
  13   2   7     3090.67     2940.63     32.82 o 
  15   2   7      635.49      606.63     19.50 o 
  17   2   7       20.14       15.09      5.72 o 
  19   2   7      180.24      155.00     10.94 o 
  21   2   7      572.37      564.27     20.85 o 
  23   2   7       56.80       57.61      9.41 o 
  25   2   7      277.78      258.52     16.00 o 
 -24   3   7        0.16       -9.76      6.95 o 
 -22   3   7      298.63      275.71     15.82 o 
 -20   3   7      250.85      241.40     14.13 o 
 -18   3   7       34.99       38.80      8.50 o 
 -16   3   7      474.60      503.66     19.03 o 
 -14   3   7      140.02      128.05      7.21 o 
 -12   3   7      129.74      136.27      5.99 o 
 -10   3   7        0.18        3.54      2.63 o 
  -8   3   7     1166.18     1204.73     20.79 o 
  -6   3   7      185.15      156.36      8.53 o 
  -4   3   7      136.11      141.64      5.15 o 
  -2   3   7       73.51       90.74      4.15 o 
   0   3   7       12.22       22.10      2.68 o 
   2   3   7      224.88      241.41      6.32 o 
   4   3   7      165.94      170.41      8.05 o 
   6   3   7       52.27       49.79      3.79 o 
   8   3   7     2555.14     2613.68     24.63 o 
  10   3   7       32.93       43.77      3.44 o 
  12   3   7       51.49       64.02      4.66 o 
  14   3   7      686.97      672.34     15.48 o 
  16   3   7     1106.88     1138.09     22.40 o 
  18   3   7      194.28      213.35     11.74 o 
  20   3   7      288.37      266.07     15.86 o 
  22   3   7      366.19      385.68     21.00 o 
  24   3   7       25.89       32.11     17.56 o 
 -21   4   7        5.58        0.73      7.15 o 
 -19   4   7     1221.09     1254.93     33.40 o 
 -17   4   7      418.93      420.17     17.86 o 
 -15   4   7      100.82      109.24      7.55 o 
 -13   4   7     3487.98     3518.39     50.27 o 
 -11   4   7      290.70      284.36      9.06 o 
  -9   4   7      463.87      445.12     10.78 o 
  -7   4   7     2311.93     2279.42     34.77 o 
  -5   4   7     1408.96     1335.86     21.03 o 
  -3   4   7        9.40        4.28      3.23 o 
  -1   4   7     3418.76     3228.31     38.71 o 
   1   4   7     1774.51     1739.92     27.78 o 
   3   4   7       22.60       21.45      3.44 o 
   5   4   7     1863.78     1854.32     22.49 o 
   7   4   7     1186.25     1206.73     17.14 o 
   9   4   7       11.37       13.21      3.53 o 
  11   4   7      328.02      348.76     13.25 o 
  13   4   7     1033.57     1040.86     24.15 o 
  15   4   7      814.33      808.75     24.94 o 
  17   4   7      277.49      297.83     18.68 o 
  19   4   7      197.54      210.19     12.62 o 
  21   4   7      423.83      465.32     45.40 o 
 -16   5   7       18.22       13.79      9.41 o 
 -14   5   7       89.03      108.72     13.32 o 
 -12   5   7       16.59       11.28      7.85 o 
 -10   5   7      641.33      593.47     23.04 o 
  -8   5   7      917.34      900.92     38.07 o 
  -6   5   7      132.22      144.51     13.26 o 
  -4   5   7      184.94      166.01     11.85 o 
  -2   5   7      739.24      739.28     14.44 o 
   0   5   7       58.89       69.57      5.59 o 
   2   5   7      436.70      426.37     10.91 o 
   4   5   7      418.21      413.84     10.23 o 
   6   5   7        0.46       -3.39      4.95 o 
   8   5   7      269.15      267.21     12.63 o 
  10   5   7      492.05      535.15     19.90 o 
  12   5   7       61.61       59.73     19.52 o 
  14   5   7       88.21       71.50     14.07 o 
  16   5   7       16.51        5.49     10.62 o 
  -9   6   7       61.63       67.22     18.06 o 
  -7   6   7      306.16      310.79     22.72 o 
  -5   6   7      126.34      120.01     15.49 o 
  -3   6   7      240.51      255.11     16.19 o 
  -1   6   7      480.03      471.42     17.69 o 
   1   6   7      283.44      291.62     11.14 o 
   3   6   7      128.60      139.00     12.98 o 
   5   6   7       70.23       60.51     10.95 o 
   7   6   7      127.81      146.48     21.57 o 
 -28   0   8        5.24       12.54     16.55 o 
 -26   0   8      126.65       97.82     23.58 o 
 -24   0   8     4307.44     4250.95    132.94 o 
 -22   0   8      179.71      190.63     25.08 o 
 -20   0   8      529.10      507.67     34.11 o 
 -18   0   8     7885.57     8063.26    145.76 o 
 -16   0   8      252.59      228.15     12.33 o 
 -14   0   8      559.12      511.05     16.97 o 
 -12   0   8    23029.74    21864.23    290.15 o 
 -10   0   8       81.76      100.24      7.32 o 
  -8   0   8      811.56      938.59     20.53 o 
  -6   0   8     5886.79     5574.59     79.54 o 
  -4   0   8    14219.55    15661.47    243.38 o 
  -2   0   8     1856.45     1885.44     37.20 o 
   0   0   8     9723.70     9731.96    150.40 o 
   2   0   8     4966.03     5507.46     72.98 o 
   4   0   8    20044.06    21330.44    265.97 o 
   6   0   8       31.52       16.68      3.95 o 
   8   0   8      456.43      473.80     40.38 o 
  10   0   8     3249.77     3162.67     50.93 o 
  12   0   8       73.89       82.15      9.31 o 
  14   0   8      396.38      382.43     15.25 o 
  16   0   8     4825.01     4732.88     76.16 o 
  18   0   8      904.10      850.50     31.39 o 
  20   0   8       21.64       26.17      9.91 o 
  22   0   8     4831.28     4736.06    100.02 o 
  24   0   8      898.40      802.63     50.67 o 
  26   0   8       64.94       81.27     23.58 o 
 -27   1   8      111.02       96.46     21.20 o 
 -25   1   8      118.62      130.95     13.54 o 
 -23   1   8      248.90      217.72     15.93 o 
 -21   1   8        0.07        2.78      6.46 o 
 -19   1   8      272.97      273.01     14.90 o 
 -17   1   8      569.94      555.32     40.67 o 
 -15   1   8      357.43      328.81     13.99 o 
 -13   1   8       41.92       62.29      8.85 o 
 -11   1   8      456.70      421.88     11.06 o 
  -9   1   8      769.87      770.21     12.90 o 
  -7   1   8        6.96       10.14      2.82 o 
  -5   1   8     9665.57    10475.15    107.57 o 
  -3   1   8      127.22       80.01      4.07 o 
  -1   1   8      530.40      521.04      8.42 o 
   1   1   8     1561.35     1731.43     20.22 o 
   3   1   8      177.34      321.35      5.51 o 
   5   1   8       13.64        9.92      1.84 o 
   7   1   8     2523.46     2793.36     25.35 o 
   9   1   8     4579.85     4698.09     45.94 o 
  11   1   8      510.93      498.20     11.37 o 
  13   1   8        5.54        5.10      3.66 o 
  15   1   8     1060.52     1064.98     20.73 o 
  17   1   8      104.30       89.75      8.49 o 
  19   1   8       23.31       24.38      6.56 o 
  21   1   8      301.26      292.05     15.03 o 
  23   1   8        0.05       -3.82      6.86 o 
  25   1   8        0.17       -2.88      7.74 o 
 -26   2   8      290.65      285.68     16.39 o 
 -24   2   8     2235.39     2368.28     45.40 o 
 -22   2   8      164.18      179.24     19.43 o 
 -20   2   8      420.78      425.81     18.37 o 
 -18   2   8     3525.68     3520.13     60.36 o 
 -16   2   8      119.48      104.79      9.02 o 
 -14   2   8      150.11      168.87     18.84 o 
 -12   2   8     1599.53     1628.41     25.26 o 
 -10   2   8     2718.32     2627.47     40.02 o 
  -8   2   8      755.75      824.56     14.44 o 
  -6   2   8     2937.83     3077.72     37.66 o 
  -4   2   8       18.51       15.84      2.63 o 
  -2   2   8      283.20      213.49      5.66 o 
   0   2   8     1696.06     1879.21     18.18 o 
   2   2   8       33.59       61.98      2.51 o 
   4   2   8      144.41      139.97      4.04 o 
   6   2   8      973.71     1010.40     11.15 o 
   8   2   8      590.21      566.86      8.14 o 
  10   2   8     6318.75     6286.99     75.88 o 
  12   2   8       49.56       59.72      4.31 o 
  14   2   8      186.95      199.10     10.21 o 
  16   2   8      792.05      784.27     20.29 o 
  18   2   8      333.90      360.18     15.93 o 
  20   2   8       70.32       88.28      9.62 o 
  22   2   8      934.90      961.71     33.83 o 
  24   2   8      635.63      629.23     22.63 o 
 -23   3   8      194.42      198.72     14.47 o 
 -21   3   8       20.18       26.03      7.90 o 
 -19   3   8      486.76      448.33     20.12 o 
 -17   3   8      298.44      283.29     17.58 o 
 -15   3   8      514.37      530.51     15.23 o 
 -13   3   8      263.41      246.56      8.31 o 
 -11   3   8     4649.68     4615.95     53.32 o 
  -9   3   8     1087.24     1121.15     16.59 o 
  -7   3   8     2008.75     1922.13     23.65 o 
  -5   3   8     4013.05     3999.35     46.13 o 
  -3   3   8     3800.38     3814.03     41.14 o 
  -1   3   8      104.98      117.76      4.90 o 
   1   3   8     2659.41     2469.73     27.18 o 
   3   3   8     6514.79     6317.19     65.95 o 
   5   3   8        6.53       11.05      3.02 o 
   7   3   8     2247.31     2200.07     24.61 o 
   9   3   8      678.21      656.68     10.22 o 
  11   3   8       19.41       12.96      3.32 o 
  13   3   8      368.03      374.59     11.64 o 
  15   3   8     6672.80     6610.33     85.11 o 
  17   3   8      305.11      315.27     13.56 o 
  19   3   8        6.21       13.75      7.68 o 
  21   3   8     1266.22     1300.19     62.96 o 
  23   3   8      251.59      315.53     19.86 o 
 -20   4   8      174.79      183.06     14.22 o 
 -18   4   8      141.98      129.92     11.69 o 
 -16   4   8      892.83      932.96     23.65 o 
 -14   4   8      603.22      615.73     16.00 o 
 -12   4   8       95.55       94.92      6.88 o 
 -10   4   8       58.64       57.95      5.15 o 
  -8   4   8      222.37      239.00     12.08 o 
  -6   4   8      101.75       98.77      6.02 o 
  -4   4   8        4.75        3.74      3.28 o 
  -2   4   8      360.16      343.49     10.47 o 
   0   4   8       93.91       90.89      5.35 o 
   2   4   8        9.86        7.95      3.17 o 
   4   4   8      559.51      568.25     11.10 o 
   6   4   8      361.07      370.81      9.47 o 
   8   4   8     1036.86     1042.64     17.15 o 
  10   4   8      878.90      844.28     21.35 o 
  12   4   8        0.46        0.77      4.82 o 
  14   4   8       20.39       11.19      6.78 o 
  16   4   8      212.32      197.16     17.81 o 
  18   4   8      133.73      107.31     10.16 o 
  20   4   8       66.19       72.37      9.38 o 
 -17   5   8      798.41      844.27     51.17 o 
 -15   5   8       38.87       37.53     10.07 o 
 -13   5   8      305.31      315.39     20.54 o 
 -11   5   8      343.39      360.50     27.12 o 
  -9   5   8     1185.56     1201.48     43.06 o 
  -7   5   8       33.48       55.11     14.05 o 
  -5   5   8      788.00      802.92     33.06 o 
  -3   5   8      907.29      922.63     19.52 o 
  -1   5   8       58.10       66.28      5.64 o 
   1   5   8      982.16      940.76     20.41 o 
   3   5   8     1588.41     1584.25     23.33 o 
   5   5   8        4.54        3.54      3.80 o 
   7   5   8      363.21      363.14      9.27 o 
   9   5   8     2869.40     2928.95     51.25 o 
  11   5   8      379.16      398.37     17.87 o 
  13   5   8        1.63        1.21      9.20 o 
  15   5   8      268.31      283.12     25.83 o 
  -8   6   8       39.27       72.74     18.56 o 
  -6   6   8      318.54      356.57     23.94 o 
  -4   6   8       44.54       45.34     11.69 o 
  -2   6   8      318.20      306.08     17.12 o 
   0   6   8      285.62      297.21     20.64 o 
   2   6   8       18.80       19.50      9.59 o 
   4   6   8      285.87      278.28     28.84 o 
   6   6   8       32.07       28.09     13.54 o 
 -26   1   9       37.01       39.19     11.60 o 
 -24   1   9       14.17       12.53      7.89 o 
 -22   1   9     3403.63     3277.85     62.82 o 
 -20   1   9      686.69      701.49     23.71 o 
 -18   1   9      169.59      171.39     18.72 o 
 -16   1   9     4675.08     4591.65     73.76 o 
 -14   1   9     2279.39     2211.84     40.98 o 
 -12   1   9        0.44        1.20      3.07 o 
 -10   1   9    17732.25    17242.42    160.70 o 
  -8   1   9     1350.82     1292.11     21.46 o 
  -6   1   9      108.58      133.97      7.23 o 
  -4   1   9     9048.33     8681.80     90.78 o 
  -2   1   9     8474.01     8568.21     83.17 o 
   0   1   9        0.65        4.60      2.25 o 
   2   1   9     7631.04     7663.72     66.78 o 
   4   1   9     2509.15     2554.70     28.47 o 
   6   1   9      466.30      449.84      8.66 o 
   8   1   9     1081.01     1105.64     14.01 o 
  10   1   9     6337.27     6114.33     62.28 o 
  12   1   9     3441.04     3310.68     47.09 o 
  14   1   9       12.37        5.02      4.46 o 
  16   1   9      787.71      755.35     17.92 o 
  18   1   9     1178.98     1174.17     27.30 o 
  20   1   9      332.68      339.64     17.67 o 
  22   1   9      338.91      338.17     16.74 o 
  24   1   9     2017.89     1946.09     58.29 o 
  26   1   9      387.92      379.63     28.00 o 
 -25   2   9       35.69       31.63      8.77 o 
 -23   2   9     1132.97     1174.58     33.32 o 
 -21   2   9      128.63      141.01     12.31 o 
 -19   2   9        0.45       -7.74      5.16 o 
 -17   2   9     3341.91     3456.75     59.00 o 
 -15   2   9      593.46      552.52     20.88 o 
 -13   2   9      350.75      330.28     11.70 o 
 -11   2   9      263.39      287.57     10.37 o 
  -9   2   9      653.87      638.71     13.14 o 
  -7   2   9     3973.85     4035.66     43.02 o 
  -5   2   9     1263.89     1362.45     20.56 o 
  -3   2   9     1115.76     1025.98     15.05 o 
  -1   2   9     5190.19     5170.81     44.81 o 
   1   2   9      856.99      844.47      9.27 o 
   3   2   9       25.22       34.65      2.66 o 
   5   2   9     6830.54     6810.82     51.94 o 
   7   2   9       48.74       45.58      3.15 o 
   9   2   9      976.21      954.87     12.73 o 
  11   2   9      864.43      876.85     16.29 o 
  13   2   9      178.20      186.23      9.80 o 
  15   2   9      233.53      228.15     11.41 o 
  17   2   9     2899.08     2893.90     47.39 o 
  19   2   9       30.72       34.56      7.46 o 
  21   2   9       19.49       12.85      6.95 o 
  23   2   9      366.24      377.85     18.11 o 
  25   2   9      279.85      288.31     17.20 o 
 -24   3   9       51.78       57.03     10.46 o 
 -22   3   9      286.95      285.46     16.12 o 
 -20   3   9      119.30      125.07     12.82 o 
 -18   3   9       81.14       73.91     10.36 o 
 -16   3   9     1333.39     1273.54     25.93 o 
 -14   3   9      548.54      549.73     27.95 o 
 -12   3   9      480.54      469.90     11.05 o 
 -10   3   9       29.53       31.36      3.88 o 
  -8   3   9     2208.44     2203.25     29.80 o 
  -6   3   9      483.05      463.18     10.68 o 
  -4   3   9      604.09      592.72     13.42 o 
  -2   3   9      860.96      921.84     14.95 o 
   0   3   9       35.98       50.37      4.16 o 
   2   3   9      422.02      467.29     10.38 o 
   4   3   9      666.59      683.59     12.21 o 
   6   3   9      789.75      823.63     13.03 o 
   8   3   9       93.55       91.80      6.45 o 
  10   3   9        0.33        1.86      3.20 o 
  12   3   9      190.32      185.38      7.39 o 
  14   3   9       85.88       77.81      6.84 o 
  16   3   9       16.83       19.22      5.39 o 
  18   3   9       11.85        9.63      7.24 o 
  20   3   9       40.54       63.32     13.28 o 
  22   3   9      119.86      108.06     13.61 o 
 -21   4   9       24.73       33.15     11.24 o 
 -19   4   9       75.08       83.50     11.06 o 
 -17   4   9      652.07      670.04     26.74 o 
 -15   4   9      103.15      117.35      8.34 o 
 -13   4   9       29.61       38.04      5.70 o 
 -11   4   9      862.94      835.38     31.93 o 
  -9   4   9      375.52      380.51     11.47 o 
  -7   4   9     1005.25     1032.66     20.31 o 
  -5   4   9      701.84      639.50     16.76 o 
  -3   4   9      803.10      824.53     16.78 o 
  -1   4   9     1859.86     1928.78     25.67 o 
   1   4   9        7.07        7.35      3.82 o 
   3   4   9      379.68      378.25     10.67 o 
   5   4   9     5385.52     5372.99     51.45 o 
   7   4   9      509.97      510.54     15.73 o 
   9   4   9     1517.43     1484.16     26.84 o 
  11   4   9     2594.09     2553.87     39.27 o 
  13   4   9      445.50      453.34     32.48 o 
  15   4   9        0.19        8.34      6.61 o 
  17   4   9     2582.76     2430.58     81.02 o 
  19   4   9      166.04      145.32     16.59 o 
 -16   5   9      176.57      181.54     17.16 o 
 -14   5   9        1.04       -1.01      7.95 o 
 -12   5   9      336.52      333.10     26.34 o 
 -10   5   9      511.57      539.28     41.39 o 
  -8   5   9       15.41       18.06     12.04 o 
  -6   5   9      474.78      426.71     24.71 o 
  -4   5   9      101.34       97.13      6.03 o 
  -2   5   9      138.86      133.52      9.34 o 
   0   5   9      576.17      578.38     16.07 o 
   2   5   9      191.90      206.35     10.24 o 
   4   5   9        3.44        1.31      4.21 o 
   6   5   9       44.14       39.91      4.97 o 
   8   5   9      239.63      234.97     10.45 o 
  10   5   9      909.00      931.49     17.27 o 
  12   5   9      997.23     1029.40     19.47 o 
  14   5   9       59.08       52.69      5.90 o 
  -7   6   9       54.60       67.72     17.56 o 
  -5   6   9       11.46       10.03     12.04 o 
  -3   6   9       57.72       59.64     15.55 o 
  -1   6   9      146.04      148.04     31.85 o 
   1   6   9       73.82       64.43      8.33 o 
   3   6   9      349.07      341.05     21.62 o 
   5   6   9       95.24       78.76     16.55 o 
 -26   0  10      743.93      798.62     51.67 o 
 -24   0  10       35.53       19.06     15.55 o 
 -22   0  10      639.20      560.84     39.63 o 
 -20   0  10     4600.51     4420.00    128.92 o 
 -18   0  10      819.91      801.03     24.30 o 
 -16   0  10      179.54      178.96     11.54 o 
 -14   0  10        4.09        1.95      4.43 o 
 -12   0  10    14644.45    14859.29    284.71 o 
 -10   0  10       36.35       67.20      9.22 o 
  -8   0  10    13828.75    13995.23    223.88 o 
  -6   0  10     3757.07     3245.74     51.46 o 
  -4   0  10       64.17       88.40      6.27 o 
  -2   0  10     7973.39     7964.41    139.81 o 
   0   0  10    14365.03    13901.14    287.69 o 
   2   0  10      100.62      147.55      9.49 o 
   4   0  10    10472.64    10832.96    141.83 o 
   6   0  10    11193.27    11306.69    148.51 o 
   8   0  10      421.02      394.19     13.88 o 
  10   0  10      817.90      772.57     34.52 o 
  12   0  10     4600.14     4590.74     88.84 o 
  14   0  10       20.13       28.98      6.95 o 
  16   0  10      181.08      151.26     14.18 o 
  18   0  10     2455.91     2350.68     58.35 o 
  20   0  10      165.24      167.89     16.67 o 
  22   0  10      197.49      185.73     19.82 o 
  24   0  10     1061.91     1097.10     61.20 o 
  26   0  10     2809.50     2908.04    110.36 o 
 -27   1  10      239.25      225.61     18.00 o 
 -25   1  10        0.68       -3.84      7.23 o 
 -23   1  10        5.52        4.16      7.33 o 
 -21   1  10      301.67      268.48     16.20 o 
 -19   1  10      255.36      261.46     16.17 o 
 -17   1  10       49.02       52.65      8.24 o 
 -15   1  10     3452.53     3383.59     57.37 o 
 -13   1  10     3419.85     3403.99     48.18 o 
 -11   1  10       73.46       73.28      6.08 o 
  -9   1  10     2034.66     2110.24     27.31 o 
  -7   1  10     2028.20     2434.88     31.33 o 
  -5   1  10     1175.30     1231.40     18.63 o 
  -3   1  10      524.17      477.28     12.07 o 
  -1   1  10       80.45      150.32      5.38 o 
   1   1  10     4081.94     4267.50     44.08 o 
   3   1  10        7.11        5.81      2.33 o 
   5   1  10      147.72      170.07      5.55 o 
   7   1  10     1073.19      994.49     15.53 o 
   9   1  10      177.96      195.51      7.41 o 
  11   1  10      133.04      111.72      6.84 o 
  13   1  10     2366.79     2248.20     32.99 o 
  15   1  10      189.16      178.25      9.30 o 
  17   1  10       15.98       10.71      5.74 o 
  19   1  10     1485.98     1452.64     40.26 o 
  21   1  10        4.24        4.04      7.10 o 
  23   1  10       85.90       85.62     12.16 o 
  25   1  10        6.34       -5.74      9.88 o 
 -26   2  10       48.93       36.30      9.45 o 
 -24   2  10        4.32       14.87      8.73 o 
 -22   2  10       24.90       23.43      8.34 o 
 -20   2  10      417.92      423.92     18.59 o 
 -18   2  10      231.12      234.44     15.17 o 
 -16   2  10      147.18      149.07     10.69 o 
 -14   2  10     4279.31     4181.43     84.36 o 
 -12   2  10      695.38      646.75     16.26 o 
 -10   2  10      292.40      299.46     10.68 o 
  -8   2  10     2807.27     2685.66     40.87 o 
  -6   2  10     5249.16     5408.94     55.50 o 
  -4   2  10      379.40      329.04      9.13 o 
  -2   2  10     3118.75     2885.46     32.50 o 
   0   2  10    10094.63    10322.13     84.67 o 
   2   2  10        0.29       -0.41      1.72 o 
   4   2  10     1972.49     2019.32     21.37 o 
   6   2  10      897.69      909.56     11.89 o 
   8   2  10     1036.92     1027.89     14.46 o 
  10   2  10      894.99      927.52     16.88 o 
  12   2  10     4666.92     4609.11     62.70 o 
  14   2  10        2.35        5.55      8.62 o 
  16   2  10        4.41        6.11      5.54 o 
  18   2  10     1055.37     1039.32     25.96 o 
  20   2  10       55.61       56.50      8.73 o 
  22   2  10      107.55      130.47     14.64 o 
  24   2  10      384.64      356.51     21.36 o 
 -23   3  10       21.02       24.84      8.58 o 
 -21   3  10     2278.31     2347.76     60.76 o 
 -19   3  10       28.45       33.85      8.85 o 
 -17   3  10      164.73      166.43     10.21 o 
 -15   3  10     4663.04     4675.19     64.49 o 
 -13   3  10      152.81      142.67      8.95 o 
 -11   3  10        0.35        2.45      3.55 o 
  -9   3  10     1600.34     1620.32     26.96 o 
  -7   3  10       93.29      100.50      7.70 o 
  -5   3  10     1413.63     1309.71     27.22 o 
  -3   3  10     1447.08     1418.50     21.94 o 
  -1   3  10       15.20       19.17      3.51 o 
   1   3  10      783.33      820.31     15.99 o 
   3   3  10      353.70      338.81     10.13 o 
   5   3  10     1262.94     1280.23     21.64 o 
   7   3  10    12930.66    12696.70    175.14 o 
   9   3  10        1.77        1.13      3.61 o 
  11   3  10        2.32        4.53      3.54 o 
  13   3  10     1444.88     1398.41     23.13 o 
  15   3  10      302.18      293.19     11.66 o 
  17   3  10       14.56       14.53      6.52 o 
  19   3  10     2094.56     2095.04     40.11 o 
  21   3  10      395.13      404.91     17.72 o 
 -20   4  10        0.21       -2.51      7.15 o 
 -18   4  10        2.30       13.84      8.65 o 
 -16   4  10       60.26       52.90     10.18 o 
 -14   4  10       94.45       82.11     16.35 o 
 -12   4  10       14.60        6.24      5.86 o 
 -10   4  10      947.38      937.28     29.84 o 
  -8   4  10       42.86       46.12      5.54 o 
  -6   4  10        4.76        6.05      5.00 o 
  -4   4  10      732.12      746.76     25.94 o 
  -2   4  10       68.73       71.91      7.26 o 
   0   4  10      208.99      196.78      8.58 o 
   2   4  10      549.83      553.42     14.00 o 
   4   4  10      110.16      105.87      7.83 o 
   6   4  10     1904.70     1924.97     33.73 o 
   8   4  10        1.47       -1.43      5.29 o 
  10   4  10       45.34       45.70      7.30 o 
  12   4  10       72.72       71.68     15.49 o 
  14   4  10      820.18      795.72     25.67 o 
  16   4  10      140.27      137.31     14.95 o 
  18   4  10       31.01       29.12      8.76 o 
 -15   5  10      599.97      648.50     27.85 o 
 -13   5  10       50.92       53.96     14.18 o 
 -11   5  10        3.12       -1.90      9.40 o 
  -9   5  10      340.68      330.42     23.86 o 
  -7   5  10      215.30      200.85     24.33 o 
  -5   5  10      110.82      111.87      6.94 o 
  -3   5  10      284.07      281.06     12.45 o 
  -1   5  10       69.30       64.64      7.04 o 
   1   5  10      369.46      372.96     16.80 o 
   3   5  10      272.05      262.04     12.79 o 
   5   5  10       52.42       55.63      7.59 o 
   7   5  10       16.66       27.87      6.22 o 
   9   5  10       15.55       14.77      5.35 o 
  11   5  10      380.99      386.08     12.20 o 
  13   5  10     1273.38     1278.32     30.96 o 
  -6   6  10       92.84       84.28     19.06 o 
  -4   6  10      268.59      274.40     25.08 o 
  -2   6  10      111.76      104.34     16.05 o 
   0   6  10      350.60      313.36     19.16 o 
   2   6  10      811.82      779.76     23.48 o 
   4   6  10      402.09      428.41     30.10 o 
 -26   1  11     1339.87     1341.27     39.44 o 
 -24   1  11       20.91       13.05      8.76 o 
 -22   1  11        5.44       15.89      7.89 o 
 -20   1  11     2460.39     2422.06     50.17 o 
 -18   1  11     1769.98     1790.76     67.96 o 
 -16   1  11       47.94       35.46      7.41 o 
 -14   1  11      851.19      859.20     31.19 o 
 -12   1  11      221.80      262.98     10.64 o 
 -10   1  11     5831.62     5847.00     74.03 o 
  -8   1  11      411.21      376.14     10.08 o 
  -6   1  11     1394.63     1227.87     19.30 o 
  -4   1  11     7999.06     7969.54     85.47 o 
  -2   1  11        0.56        0.74      2.38 o 
   0   1  11     1258.26     1317.28     19.37 o 
   2   1  11    20234.03    19835.84    178.76 o 
   4   1  11       22.77       19.12      3.25 o 
   6   1  11      905.64      891.71     13.54 o 
   8   1  11     9991.51     9780.52     93.92 o 
  10   1  11     1220.93     1257.21     21.77 o 
  12   1  11      981.16      984.74     19.62 o 
  14   1  11     5336.58     5404.43     65.08 o 
  16   1  11      565.70      539.56     17.85 o 
  18   1  11      154.46      149.50     11.27 o 
  20   1  11     2036.22     1972.68     42.86 o 
  22   1  11     1196.16     1242.01     36.38 o 
  24   1  11      105.71      112.08     14.15 o 
 -25   2  11     1111.82     1069.84     33.71 o 
 -23   2  11       79.10       82.70     15.12 o 
 -21   2  11        4.15       -0.47      6.34 o 
 -19   2  11      466.99      448.08     18.86 o 
 -17   2  11     2801.71     2795.76     51.70 o 
 -15   2  11      319.59      352.40     15.21 o 
 -13   2  11     3547.73     3347.68     55.39 o 
 -11   2  11      129.25      130.15      8.08 o 
  -9   2  11       10.43        2.77      3.81 o 
  -7   2  11     3680.07     3640.61     50.09 o 
  -5   2  11     1643.64     1524.61     21.10 o 
  -3   2  11      573.06      553.46     11.13 o 
  -1   2  11     1364.03     1323.70     17.86 o 
   1   2  11      258.49      229.28      5.76 o 
   3   2  11       45.33       36.12      3.06 o 
   5   2  11      637.86      649.44     11.68 o 
   7   2  11      464.87      436.97      9.94 o 
   9   2  11     2638.99     2665.95     31.22 o 
  11   2  11        3.91        2.98      3.70 o 
  13   2  11     1290.88     1181.31     25.34 o 
  15   2  11     1621.82     1549.47     31.26 o 
  17   2  11      408.02      396.87     16.11 o 
  19   2  11      299.27      274.97     14.64 o 
  21   2  11     2165.24     2238.65     44.25 o 
  23   2  11        5.22       11.41      7.62 o 
 -24   3  11        2.97        5.04      8.64 o 
 -22   3  11        5.05        2.65      8.11 o 
 -20   3  11        3.17       -7.57      6.73 o 
 -18   3  11      268.96      248.40     12.71 o 
 -16   3  11      139.64      137.90      9.42 o 
 -14   3  11       31.50       31.61      5.94 o 
 -12   3  11      257.29      238.10      9.72 o 
 -10   3  11       18.05       24.47      6.06 o 
  -8   3  11      148.58      164.13      7.65 o 
  -6   3  11      566.73      563.09     12.89 o 
  -4   3  11      278.78      271.79      9.06 o 
  -2   3  11      874.41      826.47     18.14 o 
   0   3  11      528.04      503.17     12.38 o 
   2   3  11      172.96      150.40      7.34 o 
   4   3  11      338.10      338.28     12.87 o 
   6   3  11     2264.00     2185.39     36.38 o 
   8   3  11      658.25      658.29     22.68 o 
  10   3  11      214.89      224.91      9.81 o 
  12   3  11      167.42      174.15      8.60 o 
  14   3  11      985.17      959.03     20.66 o 
  16   3  11      395.64      387.72     15.66 o 
  18   3  11      115.19      116.37     11.59 o 
  20   3  11      493.32      483.10     24.04 o 
  22   3  11        0.92      -10.97      7.31 o 
 -19   4  11     1764.06     1788.20     59.19 o 
 -17   4  11      426.78      433.65     28.34 o 
 -15   4  11       20.06       25.71     13.04 o 
 -13   4  11     2754.63     2638.95     61.46 o 
 -11   4  11     1176.99     1170.47     32.55 o 
  -9   4  11      179.34      163.41      9.02 o 
  -7   4  11     2182.21     2165.02     35.79 o 
  -5   4  11     1762.34     1776.29     31.11 o 
  -3   4  11      597.70      539.01     21.11 o 
  -1   4  11     1890.37     1854.12     32.86 o 
   1   4  11      816.53      815.97     25.66 o 
   3   4  11      111.13      114.97      8.24 o 
   5   4  11      137.19      155.03      8.86 o 
   7   4  11     1946.28     1913.33     31.37 o 
   9   4  11      761.16      784.65     21.18 o 
  11   4  11       48.75       43.66      7.60 o 
  13   4  11      179.36      165.22     12.95 o 
  15   4  11      676.37      733.52    126.16 o 
  17   4  11      295.39      287.51     20.36 o 
  19   4  11       20.24       23.73      6.55 o 
 -14   5  11      320.15      341.31     36.87 o 
 -12   5  11        0.01       -7.02     13.29 o 
 -10   5  11      167.86      170.34     19.07 o 
  -8   5  11      119.20      126.96     16.49 o 
  -6   5  11        4.12        7.52      3.87 o 
  -4   5  11      107.56      124.84      8.06 o 
  -2   5  11      100.97       92.11      9.61 o 
   0   5  11      167.94      180.49     11.17 o 
   2   5  11     1247.74     1198.96     27.49 o 
   4   5  11     1259.34     1265.93     28.52 o 
   6   5  11       73.40       58.74      9.78 o 
   8   5  11       88.57       86.27      8.68 o 
  10   5  11       80.05       89.44      9.09 o 
  12   5  11       47.45       50.77      9.44 o 
  14   5  11      145.96      158.43     12.52 o 
  -3   6  11      101.25       98.82     17.06 o 
  -1   6  11       49.04       47.25      6.16 o 
   1   6  11      373.44      321.05     22.57 o 
 -26   0  12      120.20       91.80     23.58 o 
 -24   0  12     2151.33     1999.06     82.27 o 
 -22   0  12     2004.86     1930.83     77.25 o 
 -20   0  12       21.63       17.33     11.79 o 
 -18   0  12     4068.60     3857.32    139.46 o 
 -16   0  12     1002.02      957.46     26.73 o 
 -14   0  12       27.72       37.42      6.94 o 
 -12   0  12     7302.17     7507.26    114.78 o 
 -10   0  12      153.29      204.86     11.08 o 
  -8   0  12     3314.52     3109.88     64.99 o 
  -6   0  12     1240.16     1143.86     25.15 o 
  -4   0  12       25.77       46.78      5.78 o 
  -2   0  12     7433.46     7443.70    119.84 o 
   0   0  12       11.49       25.37      7.11 o 
   2   0  12      475.19      435.41      9.07 o 
   4   0  12     4528.23     4310.71     90.30 o 
   6   0  12        9.75        9.80      4.40 o 
   8   0  12       65.06       29.17      6.40 o 
  10   0  12    20989.11    19632.99    254.54 o 
  12   0  12     1092.24     1251.04     30.17 o 
  14   0  12       21.28       26.91      8.69 o 
  16   0  12     7780.39     7960.30    143.48 o 
  18   0  12      213.66      173.66     19.31 o 
  20   0  12        3.32       -1.66     11.29 o 
  22   0  12     3369.03     3393.63    116.88 o 
  24   0  12     3492.12     3738.26    128.42 o 
 -25   1  12      117.65      102.09     24.58 o 
 -23   1  12     1102.55     1117.94     55.39 o 
 -21   1  12       34.73       30.11      8.94 o 
 -19   1  12      455.07      472.39     19.95 o 
 -17   1  12        3.59        4.58      5.98 o 
 -15   1  12     3986.74     3887.91     65.10 o 
 -13   1  12       16.90       13.92      4.60 o 
 -11   1  12      175.24      170.78      8.45 o 
  -9   1  12      522.58      465.76     24.61 o 
  -7   1  12      191.46      221.30      7.94 o 
  -5   1  12      630.36      559.16     12.31 o 
  -3   1  12     1481.84     1419.67     21.34 o 
  -1   1  12       84.95       80.89      4.61 o 
   1   1  12      466.98      459.27      9.89 o 
   3   1  12     6025.49     5796.59     56.57 o 
   5   1  12      331.08      352.57      8.30 o 
   7   1  12       88.48      100.81      5.06 o 
   9   1  12        3.39       -5.97      4.17 o 
  11   1  12      230.83      166.64     10.19 o 
  13   1  12        8.62        6.52      4.39 o 
  15   1  12      325.52      326.04     12.56 o 
  17   1  12      116.37      142.10     13.18 o 
  19   1  12      430.84      431.05     17.97 o 
  21   1  12        0.37       -2.70     13.08 o 
  23   1  12      485.27      488.82     24.17 o 
  25   1  12       43.22       23.32     13.00 o 
 -24   2  12     1256.32     1362.34     37.92 o 
 -22   2  12        8.49        6.34      7.46 o 
 -20   2  12        3.68        5.14      6.84 o 
 -18   2  12     1877.09     1872.51     48.57 o 
 -16   2  12     1340.52     1302.81     31.23 o 
 -14   2  12      171.90      174.95     19.01 o 
 -12   2  12      597.89      537.10     17.60 o 
 -10   2  12       24.94       38.42      5.67 o 
  -8   2  12      339.88      337.66     15.78 o 
  -6   2  12      448.53      404.40     11.16 o 
  -4   2  12        0.03        0.59      3.07 o 
  -2   2  12      514.93      547.31     15.89 o 
   0   2  12        4.81        8.81      2.35 o 
   2   2  12       21.16       25.09      3.05 o 
   4   2  12     7802.63     7667.12     70.96 o 
   6   2  12      830.47      790.15     12.64 o 
   8   2  12       10.10       15.56      3.57 o 
  10   2  12     1281.26     1317.83     21.78 o 
  12   2  12      925.46      861.22     21.27 o 
  14   2  12      380.48      339.55     14.17 o 
  16   2  12     1554.38     1489.68     31.59 o 
  18   2  12     1749.92     1731.09     36.01 o 
  20   2  12      323.64      320.32     16.25 o 
  22   2  12     1203.84     1303.91     33.09 o 
 -23   3  12      820.80      789.79     30.10 o 
 -21   3  12      132.79      133.18     14.28 o 
 -19   3  12        4.01       -5.53      6.68 o 
 -17   3  12     2019.61     1962.68     37.72 o 
 -15   3  12      961.98      942.16     32.22 o 
 -13   3  12      392.53      415.37     15.65 o 
 -11   3  12     1019.17     1031.25     20.36 o 
  -9   3  12     5187.06     5179.25     61.73 o 
  -7   3  12       69.90       77.04      6.72 o 
  -5   3  12     1957.74     1878.89     31.46 o 
  -3   3  12     7570.17     7115.52    109.12 o 
  -1   3  12      899.48      860.12     19.25 o 
   1   3  12      648.20      706.03     21.34 o 
   3   3  12     1891.43     1853.88     32.09 o 
   5   3  12      153.56      144.70      8.98 o 
   7   3  12      992.38     1017.79     36.67 o 
   9   3  12     1917.09     1859.81     34.88 o 
  11   3  12      250.30      252.77     12.25 o 
  13   3  12      112.12      115.18      8.07 o 
  15   3  12     1538.52     1504.48     28.06 o 
  17   3  12      283.47      279.17     16.58 o 
  19   3  12      446.73      492.50     19.16 o 
  21   3  12      476.83      493.67     20.21 o 
 -20   4  12      347.16      334.60     26.59 o 
 -18   4  12       12.12       26.59      9.87 o 
 -16   4  12        5.11        6.34      7.93 o 
 -14   4  12       16.11       17.08      6.92 o 
 -12   4  12       89.19       75.10     15.81 o 
 -10   4  12      388.71      422.04     17.52 o 
  -8   4  12       87.20       72.91     11.07 o 
  -6   4  12      121.77      114.28     16.06 o 
  -4   4  12        1.03        5.11      6.84 o 
  -2   4  12      160.11      138.47      9.59 o 
   0   4  12      218.92      224.82     10.66 o 
   2   4  12       27.49       24.81      5.85 o 
   4   4  12     1271.79     1258.27     26.43 o 
   6   4  12      354.64      341.23     12.57 o 
   8   4  12     1192.59     1200.96     29.40 o 
  10   4  12       66.69       60.40      7.96 o 
  12   4  12      113.95      124.49     11.94 o 
  14   4  12      149.59      152.08     15.31 o 
  16   4  12        0.01        5.72      8.78 o 
  18   4  12      147.31      143.32     29.85 o 
 -15   5  12      319.40      343.63     37.62 o 
 -13   5  12      169.32      180.89     23.58 o 
 -11   5  12     1250.51     1277.36     48.49 o 
  -9   5  12      396.18      434.11     15.67 o 
  -7   5  12       16.81       16.06      4.76 o 
  -5   5  12      726.09      755.49     31.21 o 
  -3   5  12      565.78      643.94     36.12 o 
  -1   5  12       91.87      101.80     10.37 o 
   1   5  12     1449.94     1400.47     30.88 o 
   3   5  12     1528.04     1573.14     33.09 o 
   5   5  12      225.09      199.68     15.53 o 
   7   5  12       12.28        9.28      5.93 o 
   9   5  12     1147.82     1161.01     27.28 o 
  11   5  12       28.12       21.85      7.24 o 
  13   5  12        4.61        6.92      7.46 o 
 -26   1  13      223.29      224.00     34.61 o 
 -24   1  13       59.69       53.20     13.65 o 
 -22   1  13     2769.61     2700.19     72.32 o 
 -20   1  13     2158.60     2118.68     46.66 o 
 -18   1  13       32.96       27.50     11.45 o 
 -16   1  13     2621.15     2490.97     64.51 o 
 -14   1  13     4096.84     4043.47     57.63 o 
 -12   1  13       63.42       64.20      6.43 o 
 -10   1  13     4354.76     4412.33     59.77 o 
  -8   1  13     2262.56     2184.83     31.07 o 
  -6   1  13      552.07      466.34     16.82 o 
  -4   1  13     1742.42     1755.69     26.01 o 
  -2   1  13     3458.89     3431.08     38.71 o 
   0   1  13     1210.24     1201.35     16.58 o 
   2   1  13      253.23      248.84      8.75 o 
   4   1  13       48.84       58.71      4.28 o 
   6   1  13      609.42      697.83     12.33 o 
   8   1  13      551.40      553.04     13.90 o 
  10   1  13      701.31      650.64     15.67 o 
  12   1  13     3440.09     3169.24     66.08 o 
  14   1  13     1454.60     1459.79     27.02 o 
  16   1  13       33.47       34.14      7.21 o 
  18   1  13     1683.89     1710.21     36.25 o 
  20   1  13     1349.46     1281.72     36.75 o 
  22   1  13       12.29       -9.21     11.87 o 
  24   1  13     2190.99     2251.32     66.62 o 
 -25   2  13      129.68      134.88     14.46 o 
 -23   2  13      590.95      593.64     24.34 o 
 -21   2  13      440.54      414.87     26.36 o 
 -19   2  13        0.32        3.76      6.62 o 
 -17   2  13      662.14      664.82     22.27 o 
 -15   2  13     1572.59     1533.63     34.75 o 
 -13   2  13     1051.00     1068.14     26.82 o 
 -11   2  13      596.88      540.39     17.68 o 
  -9   2  13      184.98      169.12      8.22 o 
  -7   2  13     3781.32     3748.84     46.98 o 
  -5   2  13       85.71       98.20      6.37 o 
  -3   2  13      889.84      809.81     21.25 o 
  -1   2  13     4890.40     4937.42     48.57 o 
   1   2  13       99.69      117.07      4.85 o 
   3   2  13       89.60      102.23      5.52 o 
   5   2  13    12505.17    12132.94    108.37 o 
   7   2  13      109.03      104.96      5.80 o 
   9   2  13       39.37       35.71      4.50 o 
  11   2  13     2190.45     2238.42     38.33 o 
  13   2  13       79.27       64.23      7.90 o 
  15   2  13        0.06        1.61      5.79 o 
  17   2  13     1639.58     1611.81     34.54 o 
  19   2  13       51.33       46.73      8.87 o 
  21   2  13      492.43      482.75     20.27 o 
  23   2  13      195.36      190.02     15.09 o 
 -22   3  13      290.74      314.14     35.80 o 
 -20   3  13        1.51        2.01      7.52 o 
 -18   3  13      828.42      816.69     22.46 o 
 -16   3  13      706.83      739.78     20.61 o 
 -14   3  13       59.98       71.76      7.80 o 
 -12   3  13       18.34       12.40      4.83 o 
 -10   3  13      677.92      671.70     16.09 o 
  -8   3  13      314.10      322.71     10.92 o 
  -6   3  13       79.60       72.88      7.61 o 
  -4   3  13      451.69      426.48     16.82 o 
  -2   3  13        5.65       13.32      4.84 o 
   0   3  13       29.52       34.73      5.64 o 
   2   3  13        6.05        2.88      4.47 o 
   4   3  13      929.82      917.12     24.98 o 
   6   3  13      565.18      568.87     15.65 o 
   8   3  13       97.12       93.33      7.12 o 
  10   3  13        4.54        5.40      4.47 o 
  12   3  13       67.38       74.49      8.99 o 
  14   3  13       89.05       88.28      9.41 o 
  16   3  13      124.36       93.87     11.22 o 
  18   3  13      125.86      122.48     12.67 o 
  20   3  13      721.77      747.59     29.76 o 
 -19   4  13      715.34      728.69     34.36 o 
 -17   4  13      649.57      633.80     28.17 o 
 -15   4  13      364.86      336.56     54.18 o 
 -13   4  13      629.52      616.08     22.48 o 
 -11   4  13       20.60       21.65      6.88 o 
  -9   4  13      185.23      164.37     12.28 o 
  -7   4  13     2298.68     2265.78     46.29 o 
  -5   4  13       72.20       70.26      8.98 o 
  -3   4  13      120.00      120.93     10.28 o 
  -1   4  13     3687.70     3567.91     52.69 o 
   1   4  13      134.73      142.65      9.39 o 
   3   4  13      497.17      485.99     15.87 o 
   5   4  13     2734.39     2716.20     40.55 o 
   7   4  13       86.59       94.67      9.06 o 
   9   4  13      267.78      269.39     13.66 o 
  11   4  13     1762.37     1827.61     37.04 o 
  13   4  13      248.96      250.32     16.10 o 
  15   4  13        8.71        6.47      8.72 o 
  17   4  13     1167.45     1125.96     40.56 o 
 -14   5  13      189.90      188.12     29.60 o 
 -12   5  13      688.88      703.81     54.68 o 
 -10   5  13      414.46      416.36     15.28 o 
  -8   5  13       25.89       26.08      5.30 o 
  -6   5  13      762.27      764.48     23.90 o 
  -4   5  13      282.54      260.38     18.56 o 
  -2   5  13       60.08       61.36      9.45 o 
   0   5  13      257.54      268.38     15.48 o 
   2   5  13        4.18        0.04      5.93 o 
   4   5  13      113.81      107.00     12.62 o 
   6   5  13      122.18      144.00     10.58 o 
   8   5  13       19.19       15.54      7.31 o 
  10   5  13      338.50      343.75     15.60 o 
  12   5  13      360.24      312.79     16.81 o 
 -26   0  14     1759.83     1865.62     83.77 o 
 -24   0  14      106.82      121.90     24.08 o 
 -22   0  14      131.94      143.47     24.58 o 
 -20   0  14     4424.17     4326.97     95.56 o 
 -18   0  14     3634.24     3627.05     81.04 o 
 -16   0  14        2.20        4.91     11.54 o 
 -14   0  14     2541.71     2559.19     52.57 o 
 -12   0  14     7506.60     7301.55    110.42 o 
 -10   0  14       78.32       97.05      8.97 o 
  -8   0  14     4355.70     4114.94     67.09 o 
  -6   0  14     7590.22     7923.23    136.92 o 
  -4   0  14       24.60       32.06      6.07 o 
  -2   0  14     2545.94     2531.47     55.27 o 
   0   0  14    28129.45    27335.86    303.72 o 
   2   0  14     5923.59     5658.93     72.23 o 
   4   0  14       15.13       13.32      5.08 o 
   6   0  14     3166.89     3272.00     76.68 o 
   8   0  14      884.50      598.27     19.30 o 
  10   0  14      142.05      114.98     12.23 o 
  12   0  14     1961.23     2079.10     51.79 o 
  14   0  14      136.19      119.97     21.82 o 
  16   0  14     1952.44     1969.28     53.73 o 
  18   0  14       76.68       71.13     13.65 o 
  20   0  14       69.05       88.44     15.20 o 
  22   0  14     1342.65     1471.33     72.24 o 
  24   0  14      102.17       92.80     25.58 o 
 -25   1  14      265.89      226.86     21.71 o 
 -23   1  14      194.19      188.17     19.21 o 
 -21   1  14       65.67       68.88     11.36 o 
 -19   1  14        0.42       -2.94      6.84 o 
 -17   1  14       17.55       10.52      6.85 o 
 -15   1  14      700.04      722.64     18.86 o 
 -13   1  14       19.49       22.41      5.56 o 
 -11   1  14      481.53      503.86     14.76 o 
  -9   1  14       76.97       72.17      6.61 o 
  -7   1  14       65.14       29.46      5.46 o 
  -5   1  14     2209.66     2018.96     32.58 o 
  -3   1  14        3.28        4.54      3.01 o 
  -1   1  14      158.62      147.83      6.95 o 
   1   1  14     1116.03     1030.61     19.29 o 
   3   1  14      310.63      324.99      9.02 o 
   5   1  14      156.10      159.03      7.05 o 
   7   1  14     5086.14     4579.29     55.28 o 
   9   1  14       32.99       14.22      4.51 o 
  11   1  14      107.62       87.56      7.37 o 
  13   1  14     1108.74     1114.52     23.19 o 
  15   1  14       12.79       10.69      5.43 o 
  17   1  14        3.69        2.37      6.06 o 
  19   1  14      992.28      970.79     31.44 o 
  21   1  14      260.99      254.17     21.48 o 
  23   1  14       32.77       30.84     10.33 o 
 -24   2  14      764.77      763.06     28.36 o 
 -22   2  14       37.39       21.83      8.86 o 
 -20   2  14     1701.65     1651.77     40.36 o 
 -18   2  14       89.37      100.79     11.17 o 
 -16   2  14      142.82      144.56     11.76 o 
 -14   2  14     1148.03     1195.76     29.69 o 
 -12   2  14     4256.78     4225.42     68.35 o 
 -10   2  14      121.60      136.60     10.06 o 
  -8   2  14     1548.17     1545.21     25.75 o 
  -6   2  14     4107.38     3797.58     48.03 o 
  -4   2  14       12.58       27.49      4.69 o 
  -2   2  14      305.89      331.22     11.87 o 
   0   2  14     1332.26     1349.91     18.46 o 
   2   2  14      872.72      860.53     13.29 o 
   4   2  14     1542.09     1473.67     20.42 o 
   6   2  14     1311.56     1253.57     18.89 o 
   8   2  14      264.28      258.00      8.73 o 
  10   2  14       46.59       48.07      6.78 o 
  12   2  14      828.41      784.78     21.26 o 
  14   2  14      396.13      412.45     16.33 o 
  16   2  14        9.90        4.49      6.20 o 
  18   2  14      138.39      126.63     11.72 o 
  20   2  14       14.11       11.79      7.38 o 
  22   2  14     1532.57     1630.40     38.77 o 
 -21   3  14      871.65      895.57     31.49 o 
 -19   3  14     1315.61     1327.78     37.82 o 
 -17   3  14     1243.69     1266.49     28.85 o 
 -15   3  14     1079.43     1047.58     24.88 o 
 -13   3  14      269.68      289.28     12.80 o 
 -11   3  14      551.48      543.93     23.24 o 
  -9   3  14      636.19      666.15     16.32 o 
  -7   3  14       17.47       28.05      6.16 o 
  -5   3  14     1902.48     1942.07     33.59 o 
  -3   3  14       53.09       49.19      6.41 o 
  -1   3  14      227.93      185.73     12.45 o 
   1   3  14     4654.43     4336.56     82.33 o 
   3   3  14      488.09      473.20     15.40 o 
   5   3  14      581.53      575.13     17.14 o 
   7   3  14     4452.79     4384.15     50.61 o 
   9   3  14      496.40      482.08     14.25 o 
  11   3  14        1.02        5.35      5.35 o 
  13   3  14     2145.51     2127.15     63.18 o 
  15   3  14     1581.86     1558.61     32.61 o 
  17   3  14       11.12        8.67      7.33 o 
  19   3  14     2098.49     2277.69     50.90 o 
 -18   4  14      499.01      514.18     45.65 o 
 -16   4  14      570.74      607.32     39.13 o 
 -14   4  14      101.23       89.62     12.90 o 
 -12   4  14      385.44      373.16     18.07 o 
 -10   4  14      436.04      418.35     18.67 o 
  -8   4  14      106.58      121.98     17.60 o 
  -6   4  14       43.05       38.60      8.17 o 
  -4   4  14     1088.35     1011.04     22.82 o 
  -2   4  14      373.76      346.26     20.09 o 
   0   4  14      254.49      236.98     11.72 o 
   2   4  14      298.83      331.73     13.76 o 
   4   4  14        0.09       -3.92      4.97 o 
   6   4  14        5.85       -1.09      5.09 o 
   8   4  14      130.09      124.64     16.29 o 
  10   4  14       70.89       76.83      9.42 o 
  12   4  14       43.13       47.95      9.78 o 
  14   4  14      216.78      203.57     31.35 o 
  16   4  14       23.23       23.91     11.07 o 
 -13   5  14       57.21       66.52      9.20 o 
 -11   5  14      422.36      412.89     21.08 o 
  -9   5  14        7.45        6.61      6.32 o 
  -7   5  14        0.49       -6.86      5.99 o 
  -5   5  14     1269.05     1220.53     32.43 o 
  -3   5  14        0.97        0.97      6.50 o 
  -1   5  14       14.35       15.71      7.34 o 
   1   5  14      746.46      763.59     23.05 o 
   3   5  14      479.61      494.65     35.23 o 
   5   5  14       25.71       28.38      8.50 o 
   7   5  14     1196.09     1214.39     28.54 o 
   9   5  14      344.94      378.43     16.47 o 
  11   5  14       67.02       63.92      9.47 o 
 -24   1  15       22.59        6.23     18.81 o 
 -22   1  15     1107.17     1042.10     40.47 o 
 -20   1  15      249.67      240.89     16.10 o 
 -18   1  15     1623.33     1551.85     38.28 o 
 -16   1  15     1083.83     1085.04     24.58 o 
 -14   1  15        7.45        3.17      4.38 o 
 -12   1  15     1465.95     1453.16     28.12 o 
 -10   1  15     6515.89     6185.46     80.89 o 
  -8   1  15       72.17       63.05      6.41 o 
  -6   1  15     2265.73     2107.31     34.51 o 
  -4   1  15     4926.66     5179.33     56.17 o 
  -2   1  15     1602.85     1607.85     22.98 o 
   0   1  15      435.16      426.91     10.49 o 
   2   1  15    14734.23    14151.15    132.74 o 
   4   1  15        1.68       12.15      3.16 o 
   6   1  15      360.25      365.82     11.89 o 
   8   1  15     6658.63     6445.25     74.28 o 
  10   1  15      604.58      606.94     16.21 o 
  12   1  15        0.07        5.83      4.85 o 
  14   1  15     3076.43     3089.61     50.26 o 
  16   1  15        0.19        5.88      7.08 o 
  18   1  15       33.59       50.92     12.71 o 
  20   1  15      745.37      761.27     35.76 o 
  22   1  15      205.28      229.13     18.59 o 
 -23   2  15       26.90        7.73      8.08 o 
 -21   2  15      153.96      151.32     17.78 o 
 -19   2  15      990.61     1011.27     31.80 o 
 -17   2  15     2360.27     2334.80     48.21 o 
 -15   2  15      884.21      848.78     25.50 o 
 -13   2  15      552.21      539.07     19.57 o 
 -11   2  15     1086.80     1087.71     40.29 o 
  -9   2  15      699.95      705.63     18.72 o 
  -7   2  15      287.93      279.64     15.38 o 
  -5   2  15     3340.29     3058.89     41.07 o 
  -3   2  15     4748.97     4558.65     46.39 o 
  -1   2  15      151.77      171.90      6.31 o 
   1   2  15      140.86      155.53      5.90 o 
   3   2  15       56.33       80.50      4.93 o 
   5   2  15     1085.90     1077.22     19.39 o 
   7   2  15      174.42      184.10      8.32 o 
   9   2  15     1413.69     1365.71     31.50 o 
  11   2  15      790.76      756.76     22.74 o 
  13   2  15      209.34      202.70     12.23 o 
  15   2  15      451.40      448.38     18.54 o 
  17   2  15     2015.75     2007.03     40.83 o 
  19   2  15        2.57       12.29      7.25 o 
  21   2  15      460.29      479.23     24.11 o 
 -22   3  15      104.67       81.29     15.41 o 
 -20   3  15       95.92       80.28     12.03 o 
 -18   3  15      107.43      110.34     10.45 o 
 -16   3  15      577.69      531.24     26.28 o 
 -14   3  15      263.73      247.71     12.64 o 
 -12   3  15       76.46       88.98      8.46 o 
 -10   3  15      490.98      514.03     15.59 o 
  -8   3  15      259.51      265.07     12.07 o 
  -6   3  15      158.20      180.13     10.11 o 
  -4   3  15     2216.89     2110.60     36.34 o 
  -2   3  15      190.70      213.62     10.72 o 
   0   3  15      318.66      324.53     13.05 o 
   2   3  15      166.46      171.66     10.17 o 
   4   3  15     1675.46     1682.10     32.18 o 
   6   3  15      240.06      212.25      7.35 o 
   8   3  15      179.81      179.07      7.98 o 
  10   3  15      478.69      470.81     14.65 o 
  12   3  15       14.37        3.94      9.24 o 
  14   3  15      213.54      212.92     14.63 o 
  16   3  15      370.68      395.39     19.71 o 
  18   3  15       68.33       60.92     13.41 o 
 -17   4  15      783.16      785.27     32.94 o 
 -15   4  15      171.06      181.72     17.32 o 
 -13   4  15     1331.87     1294.67     52.17 o 
 -11   4  15      444.07      446.15     19.95 o 
  -9   4  15      245.41      244.69     15.21 o 
  -7   4  15      348.81      335.39     24.78 o 
  -5   4  15      409.52      427.57     18.70 o 
  -3   4  15      741.41      802.78     20.70 o 
  -1   4  15       80.54       79.58      8.21 o 
   1   4  15      167.41      154.59     10.24 o 
   3   4  15     1204.53     1166.01     26.68 o 
   5   4  15      143.93      141.49     10.39 o 
   7   4  15      142.39      160.98     11.87 o 
   9   4  15     1521.57     1527.92     33.55 o 
  11   4  15      395.78      410.02     17.98 o 
  13   4  15       10.79        1.08      9.39 o 
  15   4  15      595.63      613.03     32.61 o 
 -12   5  15       26.70       18.12      8.32 o 
 -10   5  15      269.32      288.10     15.68 o 
  -8   5  15      136.82      140.61     22.90 o 
  -6   5  15       62.02       64.17      9.91 o 
  -4   5  15      131.14      120.18     12.07 o 
  -2   5  15       47.01       39.02      9.00 o 
   0   5  15      120.07      111.55     17.31 o 
   2   5  15      545.69      560.06     29.85 o 
   4   5  15      237.76      231.53     15.52 o 
   6   5  15      229.32      235.77     15.06 o 
   8   5  15      267.77      258.41     15.28 o 
  10   5  15        8.19        6.48      6.87 o 
 -24   0  16      868.94      867.85     54.18 o 
 -22   0  16      156.62      141.46     25.08 o 
 -20   0  16     1281.50     1329.10     85.78 o 
 -18   0  16     1307.88     1281.43     41.32 o 
 -16   0  16      441.14      478.22     24.30 o 
 -14   0  16     3494.07     3620.10     80.05 o 
 -12   0  16       85.21       90.40     12.06 o 
 -10   0  16       25.91        3.25      5.39 o 
  -8   0  16    12184.58    11251.84    176.75 o 
  -6   0  16       22.06       29.78      6.70 o 
  -4   0  16       18.36       12.13      8.73 o 
  -2   0  16      753.27      788.59     37.12 o 
   0   0  16     7491.07     7149.46    175.58 o 
   2   0  16     1315.06     1270.67     50.67 o 
   4   0  16     9275.44     8861.68    150.40 o 
   6   0  16     1136.26     1239.80     44.65 o 
   8   0  16        2.67       11.72     16.55 o 
  10   0  16     6847.86     6486.25    119.89 o 
  12   0  16     2210.92     2101.24     54.27 o 
  14   0  16        0.90        5.02      9.03 o 
  16   0  16     3260.98     3186.75     75.73 o 
  18   0  16     2136.04     2082.62     59.59 o 
  20   0  16        7.16        7.32     11.29 o 
  22   0  16     1006.24     1082.05     62.71 o 
 -25   1  16       31.34       29.43     12.54 o 
 -23   1  16      237.75      195.36     19.78 o 
 -21   1  16      344.74      295.83     22.57 o 
 -19   1  16        0.11        5.18      7.52 o 
 -17   1  16      461.53      434.62     19.76 o 
 -15   1  16       67.99       63.05      7.42 o 
 -13   1  16       84.00       94.63      8.06 o 
 -11   1  16      344.21      357.38     13.38 o 
  -9   1  16      255.86      328.10     12.59 o 
  -7   1  16      228.74      202.77     10.07 o 
  -5   1  16      349.09      332.29     12.62 o 
  -3   1  16     2718.26     2670.83     36.64 o 
  -1   1  16     5819.82     5548.33    107.65 o 
   1   1  16        0.48       -0.38      4.45 o 
   3   1  16     2202.56     2152.75     32.32 o 
   5   1  16       10.27        4.67      3.92 o 
   7   1  16      145.36      127.74      8.21 o 
   9   1  16      204.75      269.64     12.82 o 
  11   1  16       81.36       80.20      7.67 o 
  13   1  16      496.99      518.67     16.33 o 
  15   1  16       67.74       71.98     14.60 o 
  17   1  16      277.32      277.18     17.76 o 
  19   1  16      121.32      124.12     14.31 o 
  21   1  16      132.15      167.64     22.13 o 
 -24   2  16      268.13      254.49     18.37 o 
 -22   2  16      376.34      370.32     20.29 o 
 -20   2  16      577.80      591.72     23.79 o 
 -18   2  16      133.23      115.69     12.25 o 
 -16   2  16      120.57      126.73     14.38 o 
 -14   2  16      281.58      246.70     14.80 o 
 -12   2  16       70.17       85.93     11.50 o 
 -10   2  16       81.32       78.71      7.98 o 
  -8   2  16     1051.09     1084.99     23.94 o 
  -6   2  16       60.34       51.73      6.10 o 
  -4   2  16      773.48      682.27     12.00 o 
  -2   2  16     6478.64     6427.18     62.96 o 
   0   2  16      117.01      117.71      5.85 o 
   2   2  16       13.95       11.23      3.23 o 
   4   2  16     2500.52     2545.86     30.89 o 
   6   2  16     2028.05     1952.29     28.43 o 
   8   2  16      282.46      304.50     13.38 o 
  10   2  16     2215.23     2195.67     39.53 o 
  12   2  16     2334.64     2315.18     64.51 o 
  14   2  16        3.63        6.85      6.45 o 
  16   2  16     1278.36     1319.99     31.97 o 
  18   2  16       62.94       60.54     11.76 o 
  20   2  16       67.19       71.03     11.21 o 
 -21   3  16        0.73        3.54      8.79 o 
 -19   3  16        1.33        3.98      6.61 o 
 -17   3  16     1233.27     1286.22     30.06 o 
 -15   3  16     3046.45     3098.50     51.18 o 
 -13   3  16      133.59      127.55     10.12 o 
 -11   3  16      568.41      555.57     23.39 o 
  -9   3  16     2786.41     2744.65     45.26 o 
  -7   3  16       73.58       72.44      8.74 o 
  -5   3  16        0.83        3.33      4.67 o 
  -3   3  16     3613.87     3482.35     52.92 o 
  -1   3  16       72.27       73.14      7.81 o 
   1   3  16      147.45      125.31      9.16 o 
   3   3  16     2127.57     2100.30     37.75 o 
   5   3  16     1050.47     1028.91     24.67 o 
   7   3  16      283.83      275.97      9.95 o 
   9   3  16      845.27      807.28     21.46 o 
  11   3  16      752.16      755.18     24.30 o 
  13   3  16      102.05       86.27     10.77 o 
  15   3  16      247.25      254.86     16.52 o 
  17   3  16       11.12        7.86     13.29 o 
  19   3  16     2943.64     3032.99     62.89 o 
 -18   4  16        4.34        1.00     10.03 o 
 -16   4  16       46.24       45.60     16.30 o 
 -14   4  16        1.18       -0.58      9.03 o 
 -12   4  16      142.64      142.77     15.49 o 
 -10   4  16       66.87       64.80     10.04 o 
  -8   4  16       65.02       81.01     10.85 o 
  -6   4  16      246.19      238.53     19.57 o 
  -4   4  16       49.61       59.68      8.53 o 
  -2   4  16       11.86        7.98      5.61 o 
   0   4  16       15.05       16.38      6.22 o 
   2   4  16      439.14      427.00     16.37 o 
   4   4  16      178.38      184.13     17.31 o 
   6   4  16       35.75       30.54      7.63 o 
   8   4  16      236.18      239.84     13.74 o 
  10   4  16        0.13       -0.74      7.14 o 
  12   4  16       30.01       34.82     11.78 o 
  14   4  16      313.60      302.59     22.47 o 
 -11   5  16      419.50      437.26     21.49 o 
  -9   5  16      650.28      694.66     24.81 o 
  -7   5  16       47.65       56.18      9.86 o 
  -5   5  16      101.19       89.61     11.20 o 
  -3   5  16      853.12      841.34     28.51 o 
  -1   5  16        0.13        0.43      7.60 o 
   1   5  16        7.81        6.85     10.12 o 
   3   5  16      163.02      166.31     14.23 o 
   5   5  16       48.13       51.45     10.16 o 
   7   5  16       13.96       23.41      7.72 o 
 -24   1  17       25.06        4.29     17.81 o 
 -22   1  17     1805.19     1787.77     78.76 o 
 -20   1  17      622.51      603.81     63.71 o 
 -18   1  17      219.13      221.58     15.72 o 
 -16   1  17      802.04      828.06     21.62 o 
 -14   1  17     1653.62     1670.66     32.68 o 
 -12   1  17      623.97      618.16     18.32 o 
 -10   1  17      178.89      159.62     13.68 o 
  -8   1  17     1589.99     1501.58     28.99 o 
  -6   1  17     4355.14     4026.80     57.88 o 
  -4   1  17       81.32       78.45      8.25 o 
  -2   1  17      928.93      960.74     17.42 o 
   0   1  17     4235.30     4203.22     48.36 o 
   2   1  17     1225.62     1226.43     25.92 o 
   4   1  17       29.04       22.54      5.61 o 
   6   1  17     2347.80     2388.57     39.71 o 
   8   1  17     2522.52     2426.12     37.06 o 
  10   1  17        0.00        1.37      4.78 o 
  12   1  17     2753.92     2752.70     46.87 o 
  14   1  17     3657.86     3800.90     69.97 o 
  16   1  17       10.10       -5.36      7.88 o 
  18   1  17      544.75      541.63     24.64 o 
  20   1  17     3070.62     3086.29     65.51 o 
 -23   2  17      111.23      111.77     21.66 o 
 -21   2  17        0.62       -3.24      7.58 o 
 -19   2  17     1071.39     1118.40     33.09 o 
 -17   2  17       61.61       58.47     10.21 o 
 -15   2  17      560.79      519.08     21.04 o 
 -13   2  17     2070.43     2024.66     43.29 o 
 -11   2  17       74.83       72.81      8.37 o 
  -9   2  17      275.79      252.78     14.34 o 
  -7   2  17     1569.94     1666.50     31.62 o 
  -5   2  17     1062.70     1042.44     16.00 o 
  -3   2  17        1.78        1.35      2.91 o 
  -1   2  17     1820.48     1750.88     23.52 o 
   1   2  17       37.61       40.71      4.45 o 
   3   2  17        2.33        3.54      3.17 o 
   5   2  17     3540.50     3403.43     47.28 o 
   7   2  17        5.20        9.54      5.29 o 
   9   2  17      194.35      214.79     16.18 o 
  11   2  17      844.34      799.00     22.80 o 
  13   2  17        0.91        5.20      6.11 o 
  15   2  17       77.19       68.65     10.28 o 
  17   2  17      784.69      812.09     28.19 o 
  19   2  17      412.15      437.54     20.41 o 
 -20   3  17      262.39      278.16     19.50 o 
 -18   3  17       95.46       84.74     10.29 o 
 -16   3  17      130.96      131.69     11.22 o 
 -14   3  17        4.14        4.74      5.98 o 
 -12   3  17        0.02        2.63      5.66 o 
 -10   3  17       20.73       31.86      7.78 o 
  -8   3  17        3.79        3.68      4.85 o 
  -6   3  17      218.40      206.91     11.42 o 
  -4   3  17      432.48      437.41     15.59 o 
  -2   3  17      107.65      110.03      9.06 o 
   0   3  17       30.07       19.33      6.01 o 
   2   3  17        3.51       -6.38      4.69 o 
   4   3  17      254.12      255.70     13.02 o 
   6   3  17      431.66      431.07     10.77 o 
   8   3  17      219.36      222.06     10.01 o 
  10   3  17      360.63      367.95     17.27 o 
  12   3  17      124.00      121.25     14.63 o 
  14   3  17      129.65      123.30     15.82 o 
  16   3  17      186.08      195.37     38.13 o 
  18   3  17      908.74      915.05     40.17 o 
 -17   4  17       27.02       25.08     13.54 o 
 -15   4  17      282.84      293.43     26.59 o 
 -13   4  17     1643.22     1677.41     57.94 o 
 -11   4  17        2.63        1.44      7.16 o 
  -9   4  17      311.49      309.40     17.68 o 
  -7   4  17     2838.75     2861.13     58.62 o 
  -5   4  17        0.09       -3.30      8.98 o 
  -3   4  17      252.09      266.76     13.21 o 
  -1   4  17     2505.71     2524.11     45.54 o 
   1   4  17      322.24      339.29     14.95 o 
   3   4  17      138.53      151.68     11.09 o 
   5   4  17     2431.25     2457.51     44.80 o 
   7   4  17      143.21      163.91     12.23 o 
   9   4  17      204.41      218.82     15.67 o 
  11   4  17     1272.55     1272.09     63.46 o 
  13   4  17       18.23       10.54     10.78 o 
 -10   5  17        8.81        6.02     10.03 o 
  -8   5  17      140.63      127.92     17.62 o 
  -6   5  17      317.50      305.43     18.12 o 
  -4   5  17        0.65        4.23      7.62 o 
  -2   5  17      531.86      538.51     30.47 o 
   0   5  17      458.44      450.08     32.86 o 
   2   5  17       18.95        5.91     10.47 o 
   4   5  17       13.91       13.59      8.86 o 
   6   5  17       34.02       22.80      7.91 o 
 -24   0  18     3413.92     3502.49    124.91 o 
 -22   0  18        0.04       -9.03     13.54 o 
 -20   0  18     1755.17     1737.90     52.44 o 
 -18   0  18      606.47      621.71     29.03 o 
 -16   0  18       55.49       61.31     12.42 o 
 -14   0  18     1549.36     1544.18     46.64 o 
 -12   0  18     3451.93     3623.89    110.86 o 
 -10   0  18      596.97      473.55     33.11 o 
  -8   0  18      330.05      328.08     27.59 o 
  -6   0  18     2371.85     2435.49     80.26 o 
  -4   0  18     1605.60     1529.02     58.69 o 
  -2   0  18       20.41       22.57     11.54 o 
   0   0  18     6988.90     6667.88    169.56 o 
   2   0  18     1261.99     1251.61     52.17 o 
   4   0  18      456.33      476.37     56.94 o 
   6   0  18      864.55      965.66     33.52 o 
   8   0  18      583.65      556.31     25.72 o 
  10   0  18     2642.99     2574.61     63.14 o 
  12   0  18      102.07       85.47     17.06 o 
  14   0  18     3181.96     3373.32     79.27 o 
  16   0  18      188.95      175.93     18.97 o 
  18   0  18        3.51        1.83      9.86 o 
  20   0  18      243.13      242.29     33.11 o 
 -23   1  18        1.78       -9.19      9.71 o 
 -21   1  18      304.82      300.86     25.83 o 
 -19   1  18      285.09      275.73     22.00 o 
 -17   1  18     1635.93     1687.83     33.91 o 
 -15   1  18       13.75       19.05      6.11 o 
 -13   1  18       32.06       31.85      6.58 o 
 -11   1  18     2229.65     2072.32     37.45 o 
  -9   1  18      351.41      352.42     13.94 o 
  -7   1  18      365.55      355.59     20.00 o 
  -5   1  18      727.57      685.17     17.46 o 
  -3   1  18     1349.40     1319.69     23.56 o 
  -1   1  18       61.59       58.93     12.53 o 
   1   1  18      512.19      534.83     16.90 o 
   3   1  18      169.48      159.33     12.53 o 
   5   1  18      128.60      121.39     10.14 o 
   7   1  18      868.22      863.12     20.23 o 
   9   1  18       59.76       59.73      8.25 o 
  11   1  18       50.97       44.94      8.06 o 
  13   1  18      209.95      221.07     13.51 o 
  15   1  18     2195.85     2356.56     59.67 o 
  17   1  18      439.02      397.36     21.91 o 
  19   1  18        0.97       -7.57      7.94 o 
  21   1  18       99.92      113.92     15.51 o 
 -22   2  18       10.38       25.60     10.13 o 
 -20   2  18     1186.42     1249.01     36.48 o 
 -18   2  18     1781.69     1820.65     43.90 o 
 -16   2  18        2.27       11.11      7.35 o 
 -14   2  18      430.98      405.87     19.15 o 
 -12   2  18     1990.36     2052.49     38.91 o 
 -10   2  18      138.68      132.83     10.33 o 
  -8   2  18      135.30      135.54     10.14 o 
  -6   2  18     1516.32     1463.16     24.20 o 
  -4   2  18      818.85      818.04     14.36 o 
  -2   2  18       92.83       96.16      6.11 o 
   0   2  18      737.72      730.13     14.14 o 
   2   2  18      791.84      774.25     16.38 o 
   4   2  18      132.03      136.53      7.38 o 
   6   2  18      295.69      329.73     14.20 o 
   8   2  18      286.34      275.51     16.18 o 
  10   2  18      311.51      303.50     17.66 o 
  12   2  18       32.38       48.92      8.45 o 
  14   2  18      115.37      130.07     11.96 o 
  16   2  18     2360.39     2390.68     63.38 o 
  18   2  18      295.24      303.72     17.64 o 
 -19   3  18      145.58      147.37     14.48 o 
 -17   3  18      991.27     1037.48     27.74 o 
 -15   3  18       91.79       74.64      9.65 o 
 -13   3  18        1.12        2.09      7.07 o 
 -11   3  18     1864.97     1854.99     41.55 o 
  -9   3  18        3.92       -2.36      5.86 o 
  -7   3  18       13.22        6.29      5.60 o 
  -5   3  18     6890.95     6676.55     90.17 o 
  -3   3  18       12.46       13.24      6.01 o 
  -1   3  18       10.84        8.26      5.71 o 
   1   3  18     1287.42     1326.88     29.09 o 
   3   3  18     2332.16     2376.18     54.18 o 
   5   3  18        2.42        5.30      7.03 o 
   7   3  18     2345.86     2253.28     34.76 o 
   9   3  18     1373.07     1463.92     35.24 o 
  11   3  18      230.66      232.89     19.98 o 
  13   3  18      499.96      491.96     21.44 o 
  15   3  18      413.77      436.40     21.55 o 
  17   3  18       73.88      102.98     18.56 o 
 -16   4  18      211.40      292.96     27.59 o 
 -14   4  18       46.47       55.23     22.82 o 
 -12   4  18       22.87        8.70      9.50 o 
 -10   4  18      127.98      127.86     13.65 o 
  -8   4  18      227.98      214.53     16.39 o 
  -6   4  18       32.10       33.71      9.72 o 
  -4   4  18      108.96       90.41     10.35 o 
  -2   4  18        1.48        2.39      5.80 o 
   0   4  18      116.25      123.39     10.42 o 
   2   4  18     1130.22     1146.01     28.02 o 
   4   4  18        0.26       -1.04      6.08 o 
   6   4  18      244.71      242.65     16.37 o 
   8   4  18       52.38       53.38     10.51 o 
  10   4  18       95.55       64.61     11.56 o 
  12   4  18      218.48      230.99     26.84 o 
  -7   5  18       25.13       20.94     10.57 o 
  -5   5  18      217.57      234.38     16.77 o 
  -3   5  18      191.20      194.52     15.56 o 
  -1   5  18      574.24      526.91     52.67 o 
   1   5  18     1240.02     1280.70     70.73 o 
   3   5  18       86.51       92.71     12.22 o 
   5   5  18        0.71       -7.22      7.59 o 
 -22   1  19     3152.03     3329.93    115.88 o 
 -20   1  19       26.99       37.46     12.41 o 
 -18   1  19      705.03      685.36     56.44 o 
 -16   1  19     3193.28     3108.22     67.56 o 
 -14   1  19       41.69       45.01      7.47 o 
 -12   1  19      601.16      607.40     18.74 o 
 -10   1  19     6627.66     6522.00     88.53 o 
  -8   1  19      182.51      179.85     10.83 o 
  -6   1  19      241.02      247.70     10.54 o 
  -4   1  19     3005.74     2990.21     51.55 o 
  -2   1  19     2073.80     2012.97     36.57 o 
   0   1  19       20.77       13.31      6.64 o 
   2   1  19     3676.37     3663.62     77.15 o 
   4   1  19      117.83      109.27     10.74 o 
   6   1  19      165.45      153.81     12.36 o 
   8   1  19     1272.42     1214.14     28.09 o 
  10   1  19      515.01      539.39     19.05 o 
  12   1  19     1235.54     1226.60     29.83 o 
  14   1  19      535.26      546.04     24.42 o 
  16   1  19      265.58      264.53     29.24 o 
  18   1  19      162.32      163.98     16.29 o 
  20   1  19       15.68        0.63      9.46 o 
 -21   2  19        0.19       -9.08      9.23 o 
 -19   2  19      169.19      161.65     15.06 o 
 -17   2  19      526.84      497.74     22.60 o 
 -15   2  19      522.02      584.96     39.36 o 
 -13   2  19        0.72       -2.49      5.79 o 
 -11   2  19      261.05      257.33     13.66 o 
  -9   2  19      671.96      657.52     20.10 o 
  -7   2  19        1.07        1.12      5.14 o 
  -5   2  19      505.27      489.47     13.41 o 
  -3   2  19     5091.78     4922.12     62.38 o 
  -1   2  19       10.64       14.96      3.99 o 
   1   2  19      404.82      411.41     18.40 o 
   3   2  19     1626.19     1638.26     27.77 o 
   5   2  19     1326.23     1392.64     58.16 o 
   7   2  19      116.17      117.08     12.14 o 
   9   2  19     2267.75     2287.13     59.62 o 
  11   2  19      339.37      311.00     18.52 o 
  13   2  19        6.36        1.46      6.25 o 
  15   2  19      105.22       99.01     11.43 o 
  17   2  19     3153.15     3267.42     67.78 o 
  19   2  19      343.62      359.82     27.14 o 
 -18   3  19      250.28      250.72     15.35 o 
 -16   3  19      221.28      261.28     16.91 o 
 -14   3  19      341.36      336.34     22.05 o 
 -12   3  19      196.03      193.54     14.20 o 
 -10   3  19      263.53      256.38     15.42 o 
  -8   3  19       51.72       54.60      9.42 o 
  -6   3  19     1147.78     1121.21     33.89 o 
  -4   3  19      529.85      524.04     21.22 o 
  -2   3  19        1.24       -3.89      5.16 o 
   0   3  19       45.60       39.90      7.55 o 
   2   3  19      677.11      647.93     23.79 o 
   4   3  19      137.46      155.42     13.42 o 
   6   3  19       19.41       23.37      4.47 o 
   8   3  19      192.25      198.93     13.15 o 
  10   3  19       38.40       33.65      7.75 o 
  12   3  19        1.40       -1.30      8.94 o 
  14   3  19        3.28        8.68      8.57 o 
  16   3  19      182.31      228.71     30.35 o 
 -15   4  19      476.20      447.97     33.61 o 
 -13   4  19       68.60       86.25     23.08 o 
 -11   4  19      161.15      165.45     39.38 o 
  -9   4  19      357.44      387.41     20.64 o 
  -7   4  19      723.00      684.25     26.15 o 
  -5   4  19      920.98      937.21     28.06 o 
  -3   4  19     1618.88     1639.07     57.87 o 
  -1   4  19      209.76      234.59     13.36 o 
   1   4  19       44.92       44.78      8.45 o 
   3   4  19      701.46      653.91     27.96 o 
   5   4  19      931.73      959.11     30.63 o 
   7   4  19        6.57        5.97      7.86 o 
   9   4  19      559.54      644.91     26.06 o 
  11   4  19     1020.20     1037.40     58.69 o 
  -4   5  19        7.07       11.04      8.20 o 
  -2   5  19       34.74       31.63     10.16 o 
   0   5  19      399.70      379.33     27.53 o 
 -22   0  20        0.05       -7.00      9.04 o 
 -20   0  20     3937.77     3971.30     92.75 o 
 -18   0  20       10.90       20.16     10.35 o 
 -16   0  20        7.80       24.58     16.05 o 
 -14   0  20     4252.67     4192.25    129.42 o 
 -12   0  20       34.07       45.65     16.55 o 
 -10   0  20        5.82       -8.53      9.03 o 
  -8   0  20     9478.34     9208.21    229.25 o 
  -6   0  20      745.84      771.03     42.14 o 
  -4   0  20      307.23      315.54     27.59 o 
  -2   0  20     7296.32     7229.22    185.61 o 
   0   0  20     1617.90     1598.75     63.21 o 
   2   0  20       66.06       90.80     17.56 o 
   4   0  20     5083.43     4924.16    139.46 o 
   6   0  20      912.12      799.18     31.92 o 
   8   0  20       43.78       39.10     11.17 o 
  10   0  20     2382.43     2371.42     62.25 o 
  12   0  20     6535.88     6886.17    134.61 o 
  14   0  20     3380.03     3464.07     83.71 o 
  16   0  20      135.37      161.11     19.42 o 
  18   0  20      702.24      723.33     41.89 o 
 -21   1  20       39.41       34.38     18.06 o 
 -19   1  20       33.92       60.60     16.81 o 
 -17   1  20      101.42      113.05     16.27 o 
 -15   1  20      415.83      394.02     18.04 o 
 -13   1  20        9.39        3.02      5.55 o 
 -11   1  20       15.59       11.05      6.45 o 
  -9   1  20      122.80      132.57     10.42 o 
  -7   1  20      126.90      136.25     11.72 o 
  -5   1  20       56.23       73.21      7.27 o 
  -3   1  20      585.24      567.42     20.65 o 
  -1   1  20        0.76       -4.12      5.37 o 
   1   1  20      175.99      163.92     12.54 o 
   3   1  20       62.54       66.48     11.71 o 
   5   1  20       51.14       30.26      8.11 o 
   7   1  20     1365.40     1329.25     34.62 o 
   9   1  20       23.51       18.77      7.14 o 
  11   1  20      411.92      417.48     17.97 o 
  13   1  20      620.59      673.99     26.55 o 
  15   1  20       42.76       39.56     10.72 o 
  17   1  20      533.46      496.72     25.19 o 
  19   1  20      906.23      951.69     34.69 o 
 -20   2  20      259.69      261.65     18.48 o 
 -18   2  20       14.02       22.06      9.32 o 
 -16   2  20      105.12      112.58     11.67 o 
 -14   2  20      763.41      789.71     24.18 o 
 -12   2  20      857.42      865.24     24.62 o 
 -10   2  20      115.88      111.77     10.25 o 
  -8   2  20     3745.36     3617.77     56.81 o 
  -6   2  20        0.34       -2.31      2.97 o 
  -4   2  20      153.00      158.64      8.79 o 
  -2   2  20     1669.33     1621.42     27.58 o 
   0   2  20     2316.21     2324.48     33.29 o 
   2   2  20      219.59      211.44     12.53 o 
   4   2  20     1449.50     1404.83     27.05 o 
   6   2  20     1428.06     1441.80     37.31 o 
   8   2  20        2.70       -4.87      8.19 o 
  10   2  20      272.38      306.12     18.71 o 
  12   2  20      151.18      168.83     15.73 o 
  14   2  20      189.51      164.67     15.70 o 
  16   2  20      770.16      765.50     30.06 o 
  18   2  20      180.60      167.29     17.26 o 
 -17   3  20      171.62      173.04     14.96 o 
 -15   3  20     1646.29     1614.18     40.83 o 
 -13   3  20      640.86      626.22     24.43 o 
 -11   3  20       75.23       87.82     17.39 o 
  -9   3  20      758.93      809.63     26.81 o 
  -7   3  20      620.23      610.13     22.69 o 
  -5   3  20      804.55      818.69     23.40 o 
  -3   3  20      719.46      740.83     22.01 o 
  -1   3  20     1309.10     1330.04     30.20 o 
   1   3  20      241.17      242.09     24.66 o 
   3   3  20      820.75      825.98     33.61 o 
   5   3  20      464.76      486.45     23.80 o 
   7   3  20     1072.86     1095.57     39.17 o 
   9   3  20      304.27      312.81     16.78 o 
  11   3  20      876.09      889.27     28.33 o 
  13   3  20     1567.75     1557.99     47.80 o 
  15   3  20       38.22       32.27     10.02 o 
 -12   4  20       26.04       19.96     11.81 o 
 -10   4  20       64.47       74.38     14.55 o 
  -8   4  20      634.70      691.15     57.14 o 
  -6   4  20     1550.73     1566.04     39.78 o 
  -4   4  20      570.36      597.72     20.29 o 
  -2   4  20       16.23       23.37      7.58 o 
   0   4  20       52.80       62.46      9.42 o 
   2   4  20      249.86      217.11     15.40 o 
   4   4  20       21.72        4.16      7.99 o 
   6   4  20       30.25       32.26      9.71 o 
   8   4  20      311.59      330.56     25.54 o 
  10   4  20       58.00       55.49     13.93 o 
 -20   1  21      214.94      203.68     21.56 o 
 -18   1  21      660.60      658.32     56.94 o 
 -16   1  21        0.57        7.39      6.41 o 
 -14   1  21      164.43      201.98     13.84 o 
 -12   1  21      578.91      607.18     42.17 o 
 -10   1  21      995.82      992.35     28.87 o 
  -8   1  21       53.96       64.47      8.00 o 
  -6   1  21     2819.05     2746.66     64.24 o 
  -4   1  21      762.03      800.02     25.28 o 
  -2   1  21       25.93       31.90      7.99 o 
   0   1  21     4284.80     4274.27     74.50 o 
   2   1  21     2566.19     2474.85     61.00 o 
   4   1  21        0.05        6.59      8.49 o 
   6   1  21     3091.77     3062.46     59.07 o 
   8   1  21     1333.51     1279.08     35.11 o 
  10   1  21      361.37      381.87     19.00 o 
  12   1  21     1252.87     1222.44     36.74 o 
  14   1  21     2212.17     2241.97     52.98 o 
  16   1  21        8.87       12.88      9.23 o 
  18   1  21      313.37      306.40     21.51 o 
 -19   2  21     1401.80     1436.61     40.79 o 
 -17   2  21        4.69        4.50      8.47 o 
 -15   2  21       61.95       73.57     10.35 o 
 -13   2  21     2713.13     2742.85     49.87 o 
 -11   2  21      358.93      362.37     16.59 o 
  -9   2  21        0.51       -2.85      5.66 o 
  -7   2  21     2919.96     2846.16     40.75 o 
  -5   2  21      175.44      171.99      9.57 o 
  -3   2  21      379.20      388.04     18.83 o 
  -1   2  21      675.10      658.87     16.78 o 
   1   2  21      142.91      155.40      9.40 o 
   3   2  21      327.43      312.74     29.97 o 
   5   2  21      459.28      474.06     15.88 o 
   7   2  21      348.52      358.88     19.39 o 
   9   2  21     2677.36     2799.41     72.00 o 
  11   2  21      349.84      356.56     25.72 o 
  13   2  21       17.10       17.92     13.29 o 
  15   2  21      452.19      417.46     23.32 o 
  17   2  21       35.76       34.34     11.81 o 
 -16   3  21       19.09       25.24      9.20 o 
 -14   3  21       37.03       23.80     13.43 o 
 -12   3  21      267.77      263.82     17.05 o 
 -10   3  21       38.14       31.71      9.05 o 
  -8   3  21       97.08       94.77     11.56 o 
  -6   3  21      431.47      422.10     19.52 o 
  -4   3  21      542.70      508.51     21.11 o 
  -2   3  21      176.50      187.01     15.51 o 
   0   3  21       55.69       50.22     15.27 o 
   2   3  21      381.94      421.68     25.00 o 
   4   3  21      258.98      282.14     17.98 o 
   6   3  21      116.48      115.55     16.29 o 
   8   3  21     1253.38     1246.39     32.47 o 
  10   3  21       10.46        4.86      6.34 o 
  12   3  21      100.87       94.03     12.18 o 
  14   3  21      264.52      242.06     17.47 o 
 -11   4  21        0.32       -0.17     10.36 o 
  -9   4  21      405.52      406.17     60.45 o 
  -7   4  21      395.26      424.61     36.37 o 
  -5   4  21      109.97      125.97     12.80 o 
  -3   4  21        9.66       11.28      6.85 o 
  -1   4  21     1058.32     1065.20     40.51 o 
   1   4  21       20.31       17.15      8.76 o 
   3   4  21      208.69      184.79     15.31 o 
   5   4  21      408.63      405.70     21.31 o 
   7   4  21        1.23       -8.98      7.95 o 
   9   4  21      317.31      272.39     32.61 o 
 -20   0  22      299.15      284.05     28.59 o 
 -18   0  22     1658.93     1583.22     87.04 o 
 -16   0  22      188.97      205.67     29.60 o 
 -14   0  22       35.12       14.05     15.05 o 
 -12   0  22     1945.69     1948.89     79.76 o 
 -10   0  22     1192.37     1180.87     58.19 o 
  -8   0  22      402.40      386.77     33.11 o 
  -6   0  22     1296.68     1279.70     58.69 o 
  -4   0  22       69.35       56.18     17.56 o 
  -2   0  22     3454.27     3449.32    109.86 o 
   0   0  22      125.74      144.98     22.07 o 
   2   0  22      749.11      747.95     44.14 o 
   4   0  22     6527.17     6691.96    181.60 o 
   6   0  22      183.52      209.69     26.09 o 
   8   0  22      327.41      334.35     23.40 o 
  10   0  22     1135.21     1100.13     41.85 o 
  12   0  22      768.73      837.56     38.63 o 
  14   0  22     2066.36     2083.32     62.77 o 
  16   0  22     1629.76     1584.70     78.26 o 
 -21   1  22        8.33       12.08     11.85 o 
 -19   1  22       17.72       33.42     13.11 o 
 -17   1  22      423.21      455.99     18.88 o 
 -15   1  22        2.59        7.92      6.73 o 
 -13   1  22       14.05        7.18      6.94 o 
 -11   1  22      206.62      214.40     14.98 o 
  -9   1  22      449.69      489.04     24.93 o 
  -7   1  22       23.39       17.14      8.26 o 
  -5   1  22     1340.53     1397.75     35.53 o 
  -3   1  22      277.71      287.04     16.11 o 
  -1   1  22       72.61       81.09     13.07 o 
   1   1  22      765.59      739.62     31.04 o 
   3   1  22        2.74        9.03      8.87 o 
   5   1  22      120.06      141.04     16.66 o 
   7   1  22      572.29      605.86     24.33 o 
   9   1  22      252.32      226.43     17.03 o 
  11   1  22     1808.59     1822.80     39.61 o 
  13   1  22       13.44        3.91      8.56 o 
  15   1  22      545.72      510.70     25.96 o 
  17   1  22       80.58       96.15     18.72 o 
 -18   2  22      585.68      573.77     23.00 o 
 -16   2  22      140.12      124.26     19.36 o 
 -14   2  22      116.04      116.64     12.02 o 
 -12   2  22      386.22      416.44     18.60 o 
 -10   2  22      101.26      115.84     11.03 o 
  -8   2  22      248.38      237.11     13.65 o 
  -6   2  22        7.10        8.99      3.90 o 
  -4   2  22      564.37      558.29     14.90 o 
  -2   2  22      215.11      203.59     10.04 o 
   0   2  22      187.07      191.90     22.37 o 
   2   2  22      559.84      571.03     20.67 o 
   4   2  22      441.89      470.28     22.17 o 
   6   2  22       17.14       11.20      7.87 o 
   8   2  22      767.56      709.40     33.52 o 
  10   2  22     3257.71     3201.40     80.34 o 
  12   2  22        6.22       -1.62     10.42 o 
  14   2  22       99.70      109.73     19.14 o 
 -15   3  22      531.57      541.38     44.55 o 
 -13   3  22        4.58        4.87      8.19 o 
 -11   3  22     2515.66     2605.43     55.79 o 
  -9   3  22       36.56       37.47      9.36 o 
  -7   3  22       57.80       58.75     10.22 o 
  -5   3  22     3644.70     3665.91     83.21 o 
  -3   3  22      699.17      737.77     52.67 o 
  -1   3  22       33.21       27.67      9.00 o 
   1   3  22     1038.80     1021.04     32.33 o 
   3   3  22      772.64      795.58     30.99 o 
   5   3  22      172.15      140.15     17.37 o 
   7   3  22      290.12      268.47     13.25 o 
   9   3  22      163.73      171.69     13.40 o 
  11   3  22        2.57       -2.36      6.11 o 
 -10   4  22       77.55       71.70     15.54 o 
  -8   4  22      387.23      425.90     41.13 o 
  -6   4  22       17.30        9.94      8.57 o 
  -4   4  22       39.31       46.29     10.08 o 
  -2   4  22        0.04       -1.40      7.39 o 
   0   4  22      204.31      182.19     15.31 o 
   2   4  22        2.31        8.59     13.38 o 
   4   4  22        9.19       10.53      8.80 o 
   6   4  22      318.78      318.26     24.92 o 
 -20   1  23       39.98        3.21     11.33 o 
 -18   1  23      122.58      114.86     18.20 o 
 -16   1  23     1961.79     1928.70     43.90 o 
 -14   1  23       47.83       66.43     11.28 o 
 -12   1  23       38.59       39.41      9.44 o 
 -10   1  23     4108.13     4178.22     91.76 o 
  -8   1  23      102.03      114.03     12.08 o 
  -6   1  23        2.27        4.10      6.74 o 
  -4   1  23     1275.85     1359.21     35.72 o 
  -2   1  23      195.07      222.53     24.88 o 
   0   1  23      584.45      591.15     28.73 o 
   2   1  23      463.89      454.22     25.72 o 
   4   1  23        0.01        7.95      9.14 o 
   6   1  23     1565.47     1574.90     49.95 o 
   8   1  23       99.52      108.80     18.91 o 
  10   1  23       69.38       87.46     14.58 o 
  12   1  23     3353.52     3446.09     86.18 o 
  14   1  23        9.25       14.33      9.68 o 
  16   1  23       66.49       56.76     12.99 o 
 -17   2  23      283.88      283.27     23.82 o 
 -15   2  23      794.33      821.71     26.57 o 
 -13   2  23      375.02      396.74     18.66 o 
 -11   2  23       29.57       33.21      8.54 o 
  -9   2  23       20.04       15.96      8.66 o 
  -7   2  23     1589.96     1551.49     29.61 o 
  -5   2  23      176.18      167.12      8.61 o 
  -3   2  23     1538.84     1531.73     30.27 o 
  -1   2  23      730.88      701.46     19.79 o 
   1   2  23      179.55      176.42     16.51 o 
   3   2  23      776.40      771.92     25.34 o 
   5   2  23     1033.32     1078.79     65.72 o 
   7   2  23       16.16       24.31      9.52 o 
   9   2  23      342.85      374.74     26.42 o 
  11   2  23       58.64       72.89     15.78 o 
  13   2  23       37.16       59.45     15.71 o 
 -14   3  23      136.22      121.59     14.27 o 
 -12   3  23       29.49       37.22     10.42 o 
 -10   3  23        5.50       11.54      8.37 o 
  -8   3  23      558.84      643.39     55.43 o 
  -6   3  23       24.09       30.42     13.04 o 
  -4   3  23       29.66       21.52     14.30 o 
  -2   3  23        8.65        6.17     12.54 o 
   0   3  23        6.58       -2.51      9.53 o 
   2   3  23       25.65       35.18     10.23 o 
   4   3  23        0.03        3.76      9.58 o 
   6   3  23       20.38       22.32     11.71 o 
   8   3  23      323.00      329.51     12.93 o 
  10   3  23       37.95       41.60      7.55 o 
  -7   4  23      541.48      506.66     41.13 o 
  -5   4  23       87.71       86.37     33.11 o 
  -3   4  23     1160.44     1153.45     42.07 o 
  -1   4  23      657.33      679.79     32.13 o 
   1   4  23        0.92        0.03      8.98 o 
   3   4  23      541.57      504.51     24.08 o 
 -18   0  24      129.53      146.02     18.86 o 
 -16   0  24        3.08        6.52     14.55 o 
 -14   0  24     1028.83     1078.04     61.20 o 
 -12   0  24     5202.38     5163.94    157.02 o 
 -10   0  24       21.04       25.58     15.55 o 
  -8   0  24     3282.67     3369.05    113.87 o 
  -6   0  24        3.13        2.01     12.04 o 
  -4   0  24       32.51       58.69     18.06 o 
  -2   0  24     3277.13     3148.83    107.35 o 
   0   0  24     1033.85     1033.89     55.18 o 
   2   0  24       10.80        4.01     14.05 o 
   4   0  24     1239.57     1236.56     62.20 o 
   6   0  24       86.06       40.63     18.06 o 
   8   0  24      528.86      528.73     42.64 o 
  10   0  24       63.62       67.72     15.24 o 
  12   0  24      804.59      848.34     39.01 o 
  14   0  24      815.43      900.67     41.46 o 
 -17   1  24        6.90       19.64     12.23 o 
 -15   1  24      248.55      267.44     16.34 o 
 -13   1  24     1604.67     1680.04     41.63 o 
 -11   1  24      182.57      187.40     17.69 o 
  -9   1  24      578.00      606.32     32.67 o 
  -7   1  24        7.84        5.97      7.23 o 
  -5   1  24     1540.68     1620.69     40.71 o 
  -3   1  24       21.59       36.76      9.11 o 
  -1   1  24       39.49       19.27     11.54 o 
   1   1  24     1063.82     1035.39     39.37 o 
   3   1  24      298.55      309.51     22.88 o 
   5   1  24       18.23       -0.82     10.07 o 
   7   1  24      526.01      536.62     42.64 o 
   9   1  24       46.59       37.99     10.95 o 
  11   1  24      157.82      133.53     19.83 o 
  13   1  24      353.24      423.47     43.39 o 
  15   1  24        0.36        2.40      8.95 o 
 -16   2  24      134.90      171.29     17.21 o 
 -14   2  24     1192.54     1278.80     38.39 o 
 -12   2  24        9.27       27.06     11.58 o 
 -10   2  24        0.75       -7.59      7.56 o 
  -8   2  24     2344.06     2308.27     63.23 o 
  -6   2  24     1135.30     1129.72     28.01 o 
  -4   2  24        1.41        5.17      5.15 o 
  -2   2  24      559.63      535.22     17.17 o 
   0   2  24      856.59      880.24     26.06 o 
   2   2  24      299.14      303.41     16.69 o 
   4   2  24      368.43      425.12     58.94 o 
   6   2  24      189.50      180.71     19.07 o 
   8   2  24      257.67      279.28     23.57 o 
  10   2  24        0.10       -5.69     10.00 o 
  12   2  24      126.45      100.82     18.62 o 
 -13   3  24      288.13      324.21     25.74 o 
 -11   3  24      238.55      235.43     38.38 o 
  -9   3  24       18.63       11.49     10.25 o 
  -7   3  24       62.05       71.37     14.28 o 
  -5   3  24      737.97      760.42     33.76 o 
  -3   3  24      263.53      260.63     21.56 o 
  -1   3  24      455.02      456.38     27.56 o 
   1   3  24      725.74      784.07     48.16 o 
   3   3  24        0.11        7.52     14.05 o 
   5   3  24      201.07      165.54     27.09 o 
   7   3  24     4575.84     4610.13    147.99 o 
   9   3  24      409.47      398.35     17.96 o 
 -16   1  25       57.72       53.99      9.24 o 
 -14   1  25        3.05        2.81      7.66 o 
 -12   1  25      766.83      799.48     28.01 o 
 -10   1  25     2704.48     2785.97     58.32 o 
  -8   1  25       57.58       75.03     11.56 o 
  -6   1  25     1551.29     1489.67     81.05 o 
  -4   1  25     2115.93     2034.04     47.59 o 
  -2   1  25        0.39       15.45     17.06 o 
   0   1  25     1339.14     1403.53     47.17 o 
   2   1  25     3540.62     3648.03     85.84 o 
   4   1  25       87.92      112.09     36.87 o 
   6   1  25      677.18      763.59     35.47 o 
   8   1  25     1230.62     1300.87     48.06 o 
  10   1  25      164.70      177.09     21.76 o 
  12   1  25       92.27       96.05     18.20 o 
 -15   2  25      186.59      188.73     31.35 o 
 -13   2  25     1183.73     1252.97     46.83 o 
 -11   2  25      353.01      388.30     26.85 o 
  -9   2  25       15.88       10.78     11.07 o 
  -7   2  25      603.43      548.27     29.60 o 
  -5   2  25       14.10        3.78      4.56 o 
  -3   2  25      470.12      477.10     16.10 o 
  -1   2  25      144.03      138.17     10.43 o 
   1   2  25       39.93       38.12      8.81 o 
   3   2  25      201.28      180.41     14.29 o 
   5   2  25       17.41       22.11     11.17 o 
   7   2  25       26.29       -5.15     15.55 o 
   9   2  25     2018.71     1987.52     88.79 o 
  11   2  25       83.15       74.71     17.37 o 
 -10   3  25        2.74      -13.83      9.22 o 
  -8   3  25      243.95      257.75     22.27 o 
  -6   3  25      387.38      407.06     42.39 o 
  -4   3  25      125.42      126.58     17.28 o 
  -2   3  25      276.85      224.64     21.05 o 
   0   3  25      108.29      125.41     24.08 o 
   2   3  25      115.64       68.22     21.07 o 
   4   3  25      123.47      100.33     24.08 o 
   6   3  25      606.04      643.11     47.66 o 
 -16   0  26     1676.41     1759.27     84.28 o 
 -14   0  26      284.57      333.59     38.13 o 
 -12   0  26      421.54      410.35     40.63 o 
 -10   0  26     1262.72     1293.24     67.22 o 
  -8   0  26     2584.23     2811.72    104.84 o 
  -6   0  26       45.41       61.70     19.56 o 
  -4   0  26      531.48      542.78     43.14 o 
  -2   0  26     2755.21     2860.38    104.84 o 
   0   0  26        2.73        0.00     12.54 o 
   2   0  26      464.81      496.63     42.14 o 
   4   0  26     3231.29     3299.32    116.88 o 
   6   0  26       59.79      117.39     25.08 o 
   8   0  26      637.68      694.28     50.67 o 
  12   0  26       11.02       16.05     19.06 o 
 -15   1  26     1468.36     1467.77     37.72 o 
 -13   1  26      414.22      432.72     21.06 o 
 -11   1  26        4.55       -0.50      8.17 o 
  -9   1  26       33.12       46.69     10.58 o 
  -7   1  26        0.04        1.63      7.65 o 
  -5   1  26      398.12      427.43     21.47 o 
  -3   1  26       84.84       79.24     23.83 o 
  -1   1  26       21.02       23.69     11.33 o 
   1   1  26       45.16       42.74     13.21 o 
   3   1  26       58.58       73.94     15.28 o 
   5   1  26      421.23      460.86     29.22 o 
   7   1  26        1.77       -2.14     10.27 o 
   9   1  26       25.26       71.23     23.08 o 
  11   1  26       36.35       44.36     28.09 o 
 -12   2  26        1.63       -9.74     23.58 o 
 -10   2  26      118.25      117.55     17.92 o 
  -8   2  26      161.88      138.40     18.79 o 
  -6   2  26        0.20        1.55      4.14 o 
  -4   2  26      417.98      419.74     15.49 o 
  -2   2  26      580.97      672.36     73.23 o 
   0   2  26      379.75      392.07     24.29 o 
   2   2  26      318.93      330.55     17.43 o 
   4   2  26     2205.67     2262.78     63.19 o 
   6   2  26       10.57       13.89     11.69 o 
   8   2  26       59.35       63.21     22.57 o 
  -7   3  26      210.37      224.86     33.61 o 
  -5   3  26      561.87      602.62     31.87 o 
  -3   3  26      465.54      495.12     40.13 o 
  -1   3  26      957.36      857.81     52.67 o 
   1   3  26      400.07      370.72     36.62 o 
   3   3  26      136.45      155.51     27.59 o 
 -14   1  27       74.08       80.10     11.54 o 
 -12   1  27      191.73      197.26     16.05 o 
 -10   1  27      488.10      491.88     23.25 o 
  -8   1  27       50.83       50.44     18.97 o 
  -6   1  27      599.12      691.53     82.00 o 
  -4   1  27      109.63      117.58     18.24 o 
  -2   1  27        9.90        4.33     10.21 o 
   0   1  27      977.88     1035.16     42.57 o 
   2   1  27       90.85       89.64     16.82 o 
   4   1  27      260.56      280.68     24.47 o 
   6   1  27      836.16      846.82     39.49 o 
   8   1  27      254.04      220.72     34.11 o 
  10   1  27       17.14       13.54     20.07 o 
 -11   2  27      168.47      143.75     31.10 o 
  -9   2  27      320.93      306.75     38.63 o 
  -7   2  27     1167.32     1228.25     46.64 o 
  -5   2  27       88.94       82.82      8.49 o 
  -3   2  27      436.68      403.94     19.13 o 
  -1   2  27      895.11      793.36     62.25 o 
   1   2  27      408.74      414.14     18.97 o 
   3   2  27       76.19       64.57     10.82 o 
   5   2  27     2036.13     2186.03     63.15 o 
   7   2  27      327.74      320.17     25.27 o 
 -12   0  28     1283.91     1341.40     72.24 o 
 -10   0  28      187.95      161.53     30.60 o 
  -8   0  28     1106.54     1285.22     69.23 o 
  -6   0  28      448.73      388.78     40.13 o 
  -4   0  28      271.98      280.42     34.61 o 
  -2   0  28      245.99      229.75     33.11 o 
   0   0  28      924.89      963.16     59.70 o 
   2   0  28     3682.43     3890.77    134.44 o 
   4   0  28       64.60       54.68     21.07 o 
   6   0  28      211.97      230.26     33.11 o 
   8   0  28        1.26       -4.51     15.55 o 
 -11   1  28      160.33      200.57     19.37 o 
  -9   1  28       11.57        4.54      8.62 o 
  -7   1  28       17.28       13.87     11.75 o 
  -5   1  28      402.35      389.84     21.65 o 
  -3   1  28       42.26       37.14     13.63 o 
  -1   1  28       37.16       72.92     23.58 o 
   1   1  28        0.73        4.67     11.49 o 
   3   1  28      442.08      444.46     29.97 o 
   5   1  28      134.74      150.85     20.73 o 
   7   1  28      613.24      667.69     53.68 o 
  -8   2  28      199.20      236.60     23.54 o 
  -6   2  28      218.19      210.85     22.15 o 
  -4   2  28      181.48      170.67     12.97 o 
  -2   2  28      120.93      109.16     11.75 o 
   0   2  28      138.65      150.51     12.40 o 
   2   2  28        4.97       16.27      7.93 o 
   4   2  28        4.57        9.66     10.81 o 
  -8   1  29        8.61       -1.38      8.76 o 
  -6   1  29      601.30      621.31     26.73 o 
  -4   1  29      735.61      846.28     57.19 o 
  -2   1  29       23.69       31.87     13.35 o 
   0   1  29       97.57      112.01     37.62 o 
   2   1  29     1938.51     2042.70     90.80 o 
   4   1  29      630.04      681.59     37.24 o 
  -6   0  30       68.21       28.59     19.56 o 
  -4   0  30      330.02      404.83     41.64 o 
  -2   0  30      659.37      590.94     50.16 o 
                                                 
